# Supplementary material for: HDAC1 and HDAC2 independently regulate common and specific intrinsic responses in murine enteroids
Source: Sci Rep. 2019 Mar 29;9:5363. doi: 10.1038/s41598-019-41842-6 (PMC6441098; doi:10.1038/s41598-019-41842-6)
Supplement: Supplementary file 3 — Supplementary Table S1 [file 41598_2019_41842_MOESM3_ESM.xls]

## Sheet: Sheet0
Upstream Regulator	Molecule Type	Predicted Activation State	Activation z-score	p-value of overlap
poly rI:rC-RNA	biologic drug	Activated	3.291	1,24E-05
cyclosporin A	biologic drug	Inhibited	-3.005	2,83E-02
D-glucose	chemical - endogenous mammalian	Activated	3.199	1,46E-06
aldosterone	chemical - endogenous mammalian	Activated	2.54	8,20E-05
hydrogen peroxide	chemical - endogenous mammalian	Activated	2.072	2,99E-03
tretinoin	chemical - endogenous mammalian	Activated	2.034	2,48E-10
farnesyl pyrophosphate	chemical - endogenous mammalian	Activated	2	2,59E-04
8-oxo-7-hydrodeoxyguanosine	chemical - endogenous mammalian	Inhibited	-2	6,19E-03
E. coli B5 lipopolysaccharide	chemical - endogenous non-mammalian	Activated	2.313	7,62E-03
2-cyclohexen-1-one	chemical - endogenous non-mammalian	Inhibited	-2	1,92E-05
LY294002	chemical - kinase inhibitor	Inhibited	-2.235	2,44E-04
SB203580	chemical - kinase inhibitor	Inhibited	-2.334	1,19E-03
lysophosphatidic acid	chemical - other	Activated	2.038	5,34E-04
lipopolysaccharide	chemical drug	Activated	5.28	1,43E-11
CpG oligonucleotide	chemical drug	Activated	2.685	4,49E-03
cyclophosphamide	chemical drug	Activated	2.626	8,47E-03
dextran sulfate	chemical drug	Activated	2.601	2,65E-04
gentamicin	chemical drug	Activated	2.236	4,19E-04
methamphetamine	chemical drug	Activated	2.236	3,00E-01
phenobarbital	chemical drug	Activated	2.183	2,50E-03
rifampin	chemical drug	Activated	2.177	2,37E-03
haloperidol	chemical drug	Activated	2.177	8,71E-02
cocaine	chemical drug	Activated	2.123	2,03E-02
N-nitro-L-arginine methyl ester	chemical drug	Activated	2.083	7,46E-02
chlorogenic acid	chemical drug	Inhibited	-2	3,35E-02
chelerythrine	chemical drug	Inhibited	-2	8,48E-03
atorvastatin	chemical drug	Inhibited	-2.017	1,59E-02
losartan potassium	chemical drug	Inhibited	-2.041	7,54E-03
curcumin	chemical drug	Inhibited	-2.073	2,49E-01
ciglitazone	chemical drug	Inhibited	-2.202	5,71E-03
epigallocatechin-gallate	chemical drug	Inhibited	-2.203	1,64E-01
caffeic acid phenethyl ester	chemical drug	Inhibited	-2.229	1,76E-01
resveratrol	chemical drug	Inhibited	-2.328	2,33E-03
eplerenone	chemical drug	Inhibited	-2.378	4,92E-07
fasudil	chemical drug	Inhibited	-2.395	8,47E-03
cannabidiol	chemical drug	Inhibited	-2.4	1,45E-03
celecoxib	chemical drug	Inhibited	-2.739	1,86E-02
ciprofibrate	chemical drug	Inhibited	-3.145	7,81E-10
ionomycin	chemical reagent	Activated	2.897	7,00E-03
Pam3-Cys-Ser-Lys4	chemical reagent	Activated	2.365	1,69E-02
trinitrobenzenesulfonic acid	chemical reagent	Activated	2.316	3,82E-03
S-(2,3-bispalmitoyloxypropyl)-cysteine-GDPKHPKSF	chemical reagent	Activated	2.2	6,76E-03
2-aminopurine	chemical reagent	Inhibited	-2.232	1,06E-02
cobalt chloride	chemical reagent	Inhibited	-2.377	7,57E-03
U73122	chemical reagent	Inhibited	-2.425	1,92E-03
E. coli B4 lipopolysaccharide	chemical toxicant	Activated	2.351	3,44E-01
peroxynitrite	chemical toxicant	Activated	2.236	1,04E-03
Salmonella enterica serotype abortus equi lipopolysaccharide	chemical toxicant	Activated	2.09	1,46E-04
thioacetamide	chemical toxicant	Activated	2	2,92E-03
hexamethoxyflavone	chemical toxicant	Inhibited	-2.191	1,28E-04
kaempferol	chemical toxicant	Inhibited	-2.236	2,22E-02
IL12 (complex)	complex	Activated	2.963	3,48E-01
NfkB1-RelA	complex	Activated	2.59	1,19E-03
NfkB-RelA	complex	Activated	2.443	3,18E-03
NCOR-LXR-Oxysterol-RXR-9 cis RA	complex	Activated	2.433	4,99E-03
HDL-cholesterol	complex	Activated	2.236	9,55E-02
NFkB (complex)	complex	Activated	2.005	2,07E-02
Ncoa-Nr1i3-Rxra	complex	Activated	2	2,78E-02
Ncoa-Nr1i2-Rxra	complex	Activated	2	3,35E-02
IFNG	cytokine	Activated	4.381	1,26E-08
IL18	cytokine	Activated	2.662	3,65E-02
CSF2	cytokine	Activated	2.356	3,63E-02
TNF	cytokine	Activated	2.317	1,86E-07
IFNB1	cytokine	Activated	2.249	5,32E-06
EDN1	cytokine	Activated	2.153	1,36E-03
IL12A	cytokine	Activated	2.133	1,87E-01
OSM	cytokine	Activated	2.118	5,61E-05
TNFSF11	cytokine	Activated	2.011	5,80E-03
IL10	cytokine	Inhibited	-2.449	5,27E-02
DDX58	enzyme	Activated	2.391	1,48E-02
ACOX1	enzyme	Activated	2.093	1,92E-12
SOD1	enzyme	Inhibited	-2	4,48E-04
ALDH1A2	enzyme	Inhibited	-2.449	4,01E-03
PTGER4	g-protein coupled receptor	Inhibited	-2.209	5,62E-06
Ifn	group	Activated	3.619	2,96E-05
ERK	group	Activated	2.407	9,02E-03
TLR7/8	group	Activated	2.345	1,22E-03
Rock	group	Activated	2.204	1,22E-03
IFN Beta	group	Activated	2.194	1,37E-02
IL1	group	Activated	2.053	1,35E-04
IFN alpha/beta	group	Activated	2.047	9,31E-04
LEP	growth factor	Activated	2.401	1,34E-03
GDF2	growth factor	Activated	2.084	1,92E-02
AREG	growth factor	Inhibited	-2.345	3,29E-02
CHUK	kinase	Activated	3.183	3,71E-06
IKBKB	kinase	Activated	2.85	2,40E-07
MAPK14	kinase	Activated	2.737	2,28E-02
PIK3R1	kinase	Activated	2.377	4,92E-04
JAK1	kinase	Activated	2.236	2,95E-02
IKBKG	kinase	Activated	2.234	1,21E-05
ROCK2	kinase	Activated	2.213	2,18E-03
TBK1	kinase	Activated	2.058	1,62E-02
AR	ligand-dependent nuclear receptor	Activated	2.008	6,00E-03
TMEM173	other	Activated	3	5,51E-04
TICAM1	other	Activated	2.897	2,77E-03
APP	other	Activated	2.884	4,08E-05
ARHGAP21	other	Activated	2.646	2,19E-02
DOCK8	other	Activated	2.53	1,51E-02
TRADD	other	Activated	2.219	2,22E-02
ASXL2	other	Inhibited	-2.236	3,49E-02
SOCS1	other	Inhibited	-3.135	8,05E-05
F2	peptidase	Activated	2.907	9,25E-04
PLAU	peptidase	Activated	2.359	1,08E-02
PTPRJ	phosphatase	Activated	2.333	6,67E-03
STAT1	transcription regulator	Activated	3.346	9,26E-04
IRF3	transcription regulator	Activated	3.237	2,79E-04
SP1	transcription regulator	Activated	3.181	5,42E-08
HNF1A	transcription regulator	Activated	2.956	1,38E-02
IRF7	transcription regulator	Activated	2.937	1,72E-04
MEF2C	transcription regulator	Activated	2.932	4,25E-02
NFKBIA	transcription regulator	Activated	2.78	9,25E-06
SPI1	transcription regulator	Activated	2.729	6,27E-02
CDX1	transcription regulator	Activated	2.72	1,01E-07
HTT	transcription regulator	Activated	2.713	3,03E-03
HNF4A	transcription regulator	Activated	2.637	1,00E00
FOXA1	transcription regulator	Activated	2.626	9,03E-04
NEUROD1	transcription regulator	Activated	2.587	8,47E-03
MYOCD	transcription regulator	Activated	2.563	3,11E-01
CDX2	transcription regulator	Activated	2.539	4,22E-09
RELA	transcription regulator	Activated	2.514	2,04E-02
ASXL1	transcription regulator	Activated	2.236	3,55E-03
NKX2-1	transcription regulator	Activated	2.2	5,13E-02
CREBBP	transcription regulator	Activated	2.139	1,01E-05
FOXA2	transcription regulator	Activated	2.01	1,76E-04
TCF4	transcription regulator	Activated	2	2,22E-01
NEUROG1	transcription regulator	Inhibited	-2.121	6,46E-02
NKX2-3	transcription regulator	Inhibited	-2.152	2,49E-09
PBX3	transcription regulator	Inhibited	-2.184	5,05E-05
ZFP36	transcription regulator	Inhibited	-2.413	1,45E-02
TLR4	transmembrane receptor	Activated	3.767	9,51E-05
OLR1	transmembrane receptor	Activated	2.63	6,13E-03
CD14	transmembrane receptor	Activated	2.608	1,08E-02
TLR3	transmembrane receptor	Activated	2.606	6,80E-05
F3	transmembrane receptor	Activated	2.395	1,07E-02
CD40	transmembrane receptor	Activated	2.286	2,30E-01
CLEC1B	transmembrane receptor	Activated	2.219	6,79E-04
IGF1R	transmembrane receptor	Activated	2.086	2,56E-01
TLR2	transmembrane receptor	Activated	2.064	2,56E-03
PTCH1	transmembrane receptor	Inhibited	-2	8,52E-03
LCN2	transporter	Activated	2.161	1,37E-01
