# Supplementary material for: HDAC1 and HDAC2 independently regulate common and specific intrinsic responses in murine enteroids
Source: Sci Rep. 2019 Mar 29;9:5363. doi: 10.1038/s41598-019-41842-6 (PMC6441098; doi:10.1038/s41598-019-41842-6)
Supplement: Supplementary file 4 — Supplementary Table S2 [file 41598_2019_41842_MOESM4_ESM.xls]

## Sheet: Sheet0
Upstream Regulator	Molecule Type	Predicted Activation State	Activation z-score	p-value of overlap
poly rI:rC-RNA	biologic drug	Activated	4.622	2,51E-08
etanercept	biologic drug	Inhibited	-2.611	1,98E-04
cyclosporin A	biologic drug	Inhibited	-3.582	3,36E-03
aldosterone	chemical - endogenous mammalian	Activated	3.487	5,31E-03
D-glucose	chemical - endogenous mammalian	Activated	3.378	6,50E-06
5-hydroxytryptamine	chemical - endogenous mammalian	Activated	3.26	1,16E-04
beta-estradiol	chemical - endogenous mammalian	Activated	2.985	1,97E-07
hydrogen peroxide	chemical - endogenous mammalian	Activated	2.946	3,34E-03
tretinoin	chemical - endogenous mammalian	Activated	2.899	2,14E-09
fatty acid	chemical - endogenous mammalian	Activated	2.744	1,37E-03
advanced glycation end-products	chemical - endogenous mammalian	Activated	2.63	6,64E-03
uric acid	chemical - endogenous mammalian	Activated	2.571	2,27E-02
cyclic AMP	chemical - endogenous mammalian	Activated	2.471	6,52E-03
sphingosine-1-phosphate	chemical - endogenous mammalian	Activated	2.366	7,39E-05
norepinephrine	chemical - endogenous mammalian	Activated	2.258	3,92E-03
Ca2+	chemical - endogenous mammalian	Activated	2.185	2,20E-03
platelet activating factor	chemical - endogenous mammalian	Activated	2.159	5,05E-06
10-nitrooleate	chemical - endogenous mammalian	Inhibited	-2	4,04E-03
8-oxo-7-hydrodeoxyguanosine	chemical - endogenous mammalian	Inhibited	-2	2,92E-03
cholic acid	chemical - endogenous mammalian	Inhibited	-2.173	1,34E-02
peptidoglycan	chemical - endogenous non-mammalian	Activated	2.995	2,98E-05
salmonella minnesota R595 lipopolysaccharides	chemical - endogenous non-mammalian	Activated	2.916	8,96E-05
E. coli lipopolysaccharide	chemical - endogenous non-mammalian	Activated	2.613	3,83E-02
E. coli serotype 0127B8 lipopolysaccharide	chemical - endogenous non-mammalian	Activated	2.556	3,43E-04
hemozoin	chemical - endogenous non-mammalian	Activated	2.236	1,57E-02
N-acetylmuramyl-L-alanyl-D-isoglutamine	chemical - endogenous non-mammalian	Activated	2.162	7,89E-03
carrageenan	chemical - endogenous non-mammalian	Activated	2.15	2,37E-02
lipoteichoic acid	chemical - endogenous non-mammalian	Activated	2.106	6,44E-04
E. coli B5 lipopolysaccharide	chemical - endogenous non-mammalian	Activated	2.079	4,16E-04
salmonella typhimurium lipopolysaccharide	chemical - endogenous non-mammalian	Activated	2	4,91E-04
PD98059	chemical - kinase inhibitor	Inhibited	-2.399	1,77E-06
tyrphostin AG 1478	chemical - kinase inhibitor	Inhibited	-2.4	4,28E-02
SP600125	chemical - kinase inhibitor	Inhibited	-2.452	1,03E-05
Bay 11-7082	chemical - kinase inhibitor	Inhibited	-2.592	2,07E-02
Sb202190	chemical - kinase inhibitor	Inhibited	-3.134	3,79E-03
wortmannin	chemical - kinase inhibitor	Inhibited	-3.555	4,63E-03
LY294002	chemical - kinase inhibitor	Inhibited	-3.714	9,93E-06
SB203580	chemical - kinase inhibitor	Inhibited	-3.806	1,84E-10
cardiotoxin	chemical - other	Activated	2.673	7,39E-05
lysophosphatidic acid	chemical - other	Activated	2.63	1,08E-03
lipopolysaccharide	chemical drug	Activated	7.112	1,70E-18
dimethyl sulfoxide	chemical drug	Activated	3.233	4,89E-04
bleomycin	chemical drug	Activated	2.985	8,40E-04
nicotine	chemical drug	Activated	2.884	8,46E-07
phorbol myristate acetate	chemical drug	Activated	2.796	1,56E-06
CpG oligonucleotide	chemical drug	Activated	2.731	1,54E-04
cyclophosphamide	chemical drug	Activated	2.626	2,72E-03
cocaine	chemical drug	Activated	2.56	2,07E-02
resiquimod	chemical drug	Activated	2.514	2,99E-02
imiquimod	chemical drug	Activated	2.423	4,07E-03
ribavirin	chemical drug	Activated	2.41	1,32E-03
cisplatin	chemical drug	Activated	2.381	7,18E-04
decitabine	chemical drug	Activated	2.28	7,67E-05
methamphetamine	chemical drug	Activated	2.236	1,73E-01
3M-001	chemical drug	Activated	2.2	4,68E-02
alitretinoin	chemical drug	Activated	2.2	4,99E-02
misoprostol	chemical drug	Activated	2	7,07E-03
gentamicin	chemical drug	Activated	2	2,03E-03
mycophenolic acid	chemical drug	Activated	2	3,03E-02
sorafenib	chemical drug	Inhibited	-2	2,81E-02
aspirin	chemical drug	Inhibited	-2.125	3,76E-04
spironolactone	chemical drug	Inhibited	-2.178	2,89E-03
tacrolimus	chemical drug	Inhibited	-2.18	3,15E-02
eplerenone	chemical drug	Inhibited	-2.183	5,47E-03
N-acetyl-L-cysteine	chemical drug	Inhibited	-2.216	8,01E-04
resveratrol	chemical drug	Inhibited	-2.448	6,02E-07
actinomycin D	chemical drug	Inhibited	-2.532	4,73E-03
S-(2,3-bispalmitoyloxypropyl)-cysteine-GDPKHPKSF	chemical reagent	Activated	2.777	3,05E-06
Pam3-Cys-Ser-Lys4	chemical reagent	Activated	2.456	1,14E-03
CpG ODN 1668	chemical reagent	Activated	2.365	3,25E-02
3M-011	chemical reagent	Activated	2.2	2,69E-02
trinitrobenzenesulfonic acid	chemical reagent	Activated	2.176	5,93E-04
DMH1	chemical reagent	Inhibited	-2	5,41E-03
101.10 peptide	chemical reagent	Inhibited	-2	1,35E-03
pyrrolidine dithiocarbamate	chemical reagent	Inhibited	-2.024	1,22E-03
NS-398	chemical reagent	Inhibited	-2.079	1,91E-05
phenyl-N-tert-butylnitrone	chemical reagent	Inhibited	-2.213	4,01E-04
U73122	chemical reagent	Inhibited	-2.224	4,42E-03
2-aminopurine	chemical reagent	Inhibited	-2.608	7,67E-05
cigarette smoke	chemical toxicant	Activated	3.092	1,43E-02
E. coli B4 lipopolysaccharide	chemical toxicant	Activated	2.966	8,33E-03
Salmonella enterica serotype abortus equi lipopolysaccharide	chemical toxicant	Activated	2.726	1,45E-05
dicarbethoxydihydrocollidine	chemical toxicant	Activated	2.449	4,96E-05
thioacetamide	chemical toxicant	Activated	2	1,35E-03
peroxynitrite	chemical toxicant	Activated	2	4,04E-03
rottlerin	chemical toxicant	Inhibited	-2.362	6,27E-03
kaempferol	chemical toxicant	Inhibited	-2.449	3,27E-05
NFkB (complex)	complex	Activated	3.361	3,47E-03
Cg	complex	Activated	3.146	8,31E-04
Fcer1	complex	Activated	2.769	1,20E-02
NfkB1-RelA	complex	Activated	2.745	4,50E-05
PI3K (complex)	complex	Activated	2.574	9,63E-05
NfkB-RelA	complex	Activated	2.426	1,10E-03
IL12 (complex)	complex	Activated	2.36	2,29E-02
Collagen type II	complex	Activated	2.183	4,23E-02
Collagen type I	complex	Activated	2.138	4,72E-04
Immunoglobulin	complex	Activated	2.05	2,27E-04
IFNG	cytokine	Activated	4.105	4,31E-09
CSF2	cytokine	Activated	3.802	1,13E-05
IFNA2	cytokine	Activated	3.744	1,11E-04
TNF	cytokine	Activated	3.564	2,42E-12
IL1B	cytokine	Activated	3.513	6,56E-06
CD40LG	cytokine	Activated	3.456	2,86E-03
EDN1	cytokine	Activated	3.311	7,79E-03
SPP1	cytokine	Activated	3.102	1,15E-02
IL1A	cytokine	Activated	2.787	7,65E-08
TNFSF11	cytokine	Activated	2.527	6,91E-03
IL6	cytokine	Activated	2.47	2,45E-06
IFNB1	cytokine	Activated	2.435	2,75E-10
MIF	cytokine	Activated	2.411	1,37E-02
IL17A	cytokine	Activated	2.402	1,59E-04
IFNA4	cytokine	Activated	2.399	3,94E-04
Il3	cytokine	Activated	2.397	2,97E-03
IL27	cytokine	Activated	2.387	2,56E-04
IL2	cytokine	Activated	2.161	1,64E-02
IFNA1/IFNA13	cytokine	Activated	2.139	2,65E-06
IL12A	cytokine	Activated	2.132	9,98E-02
IL22	cytokine	Activated	2.005	7,89E-03
IL1RN	cytokine	Inhibited	-3.053	5,31E-03
ALOX15	enzyme	Activated	2.784	2,33E-05
DDX58	enzyme	Activated	2.589	1,08E-03
CGAS	enzyme	Activated	2.2	6,95E-08
SOD1	enzyme	Inhibited	-2	2,99E-03
TET2	enzyme	Inhibited	-2.183	4,45E-07
DNASE2	enzyme	Inhibited	-2.186	8,99E-05
SCD	enzyme	Inhibited	-2.236	3,40E-02
PTGER1	g-protein coupled receptor	Activated	2	1,35E-03
PTGER4	g-protein coupled receptor	Inhibited	-2.071	6,75E-11
P38 MAPK	group	Activated	4.007	1,18E-04
Interferon alpha	group	Activated	3.676	2,03E-10
ERK	group	Activated	3.571	4,75E-03
Jnk	group	Activated	3.415	2,35E-02
cytokine	group	Activated	3.299	1,03E-03
IFN Beta	group	Activated	3.283	1,18E-06
Tlr	group	Activated	3.256	9,59E-03
Ifn	group	Activated	3.154	3,07E-09
Pkc(s)	group	Activated	2.898	2,84E-03
TLR7/8	group	Activated	2.646	5,79E-03
Mapk	group	Activated	2.599	6,90E-03
IL1	group	Activated	2.581	3,40E-06
SRC (family)	group	Activated	2.393	1,23E-05
RAS	group	Activated	2.353	4,91E-03
Nr1h	group	Inhibited	-2.506	1,94E-02
AGT	growth factor	Activated	3.748	1,01E-02
LEP	growth factor	Activated	3.594	4,66E-04
FGF2	growth factor	Activated	2.632	9,33E-05
VEGFA	growth factor	Activated	2.581	3,86E-04
TGFB2	growth factor	Activated	2.469	7,44E-04
EGF	growth factor	Activated	2.229	2,54E-02
PDGFB	growth factor	Activated	2.19	2,15E-02
TGFB3	growth factor	Activated	2.159	1,92E-05
IGF1	growth factor	Activated	2.157	4,08E-03
TGFB1	growth factor	Activated	2.116	1,09E-09
GDF2	growth factor	Activated	2.088	1,12E-04
KITLG	growth factor	Activated	2.005	3,13E-02
CHUK	kinase	Activated	3.654	2,07E-08
MAPK14	kinase	Activated	3.625	4,09E-06
IKBKB	kinase	Activated	3.563	4,39E-08
IKBKG	kinase	Activated	3.299	8,92E-06
RAF1	kinase	Activated	2.916	1,03E-02
MAP2K3	kinase	Activated	2.57	1,08E-03
BRD4	kinase	Activated	2.449	1,53E-02
JAK2	kinase	Activated	2.415	1,70E-04
JAK1	kinase	Activated	2.236	1,17E-02
MARK2	kinase	Activated	2.236	3,03E-02
TBK1	kinase	Activated	2.218	8,52E-05
MAP2K4	kinase	Activated	2.216	3,03E-02
PRKCD	kinase	Activated	2.143	9,53E-04
PIK3R1	kinase	Activated	2.024	1,27E-03
NEK7	kinase	Activated	2	8,46E-04
NR1I2	ligand-dependent nuclear receptor	Activated	2.449	2,31E-04
AR	ligand-dependent nuclear receptor	Activated	2.1	1,17E-02
RORA	ligand-dependent nuclear receptor	Inhibited	-2.236	1,92E-02
miR-155-5p (miRNAs w/seed UAAUGCU)	mature microrna	Inhibited	-2.313	2,88E-02
miR-146a-5p (and other miRNAs w/seed GAGAACU)	mature microrna	Inhibited	-2.547	8,11E-03
mir-29	microrna	Inhibited	-2.58	2,19E-03
MYD88	other	Activated	3.665	5,62E-04
DOCK8	other	Activated	3.464	2,86E-04
ARHGAP21	other	Activated	3.162	7,39E-05
CYR61	other	Activated	3.083	3,99E-03
APP	other	Activated	2.812	9,37E-10
TMEM173	other	Activated	2.714	2,45E-06
SASH1	other	Activated	2.673	2,14E-05
MAVS	other	Activated	2.66	8,24E-05
S100A8	other	Activated	2.621	1,69E-04
TICAM1	other	Activated	2.466	8,41E-05
TRADD	other	Activated	2.433	1,76E-03
RETN	other	Activated	2.412	1,34E-03
SAMSN1	other	Activated	2.324	9,81E-05
S100A9	other	Activated	2.316	9,34E-04
HRG	other	Activated	2.236	2,76E-03
DCN	other	Activated	2.027	9,71E-03
ZBP1	other	Activated	2	2,92E-03
KRT17	other	Activated	2	8,30E-02
NLRP12	other	Inhibited	-2	3,26E-02
ADM	other	Inhibited	-2.019	4,40E-04
CORT	other	Inhibited	-2.216	2,08E-02
DEPTOR	other	Inhibited	-2.236	2,19E-05
SOCS1	other	Inhibited	-2.491	1,99E-05
F2	peptidase	Activated	3.812	4,20E-03
PLAU	peptidase	Activated	2.813	2,83E-03
ADAMTS12	peptidase	Inhibited	-2.236	1,14E-02
PTPRJ	phosphatase	Activated	2.53	3,92E-04
STAT1	transcription regulator	Activated	4.441	4,64E-08
IRF3	transcription regulator	Activated	3.795	7,91E-08
SP1	transcription regulator	Activated	3.662	3,29E-07
NFKBIA	transcription regulator	Activated	3.577	4,19E-07
IRF7	transcription regulator	Activated	3.55	9,69E-09
CEBPB	transcription regulator	Activated	3.313	1,68E-05
HTT	transcription regulator	Activated	3.2	3,49E-04
EP300	transcription regulator	Activated	2.796	9,88E-11
HNF1A	transcription regulator	Activated	2.773	1,53E-03
FOXO1	transcription regulator	Activated	2.771	9,58E-03
SOX4	transcription regulator	Activated	2.77	1,52E-07
EHF	transcription regulator	Activated	2.72	3,28E-03
CDKN2A	transcription regulator	Activated	2.635	1,32E-01
AIRE	transcription regulator	Activated	2.611	5,63E-04
STAT2	transcription regulator	Activated	2.578	2,98E-05
NFKB1	transcription regulator	Activated	2.559	1,19E-03
IFI16	transcription regulator	Activated	2.466	6,44E-04
IRF5	transcription regulator	Activated	2.43	7,27E-04
RELA	transcription regulator	Activated	2.412	1,06E-03
CREBBP	transcription regulator	Activated	2.408	3,08E-07
HMGB1	transcription regulator	Activated	2.377	3,19E-02
IRF1	transcription regulator	Activated	2.324	3,94E-05
CEBPA	transcription regulator	Activated	2.254	9,86E-04
CEBPD	transcription regulator	Activated	2.219	2,52E-05
HNF1B	transcription regulator	Activated	2.2	7,46E-06
SPI1	transcription regulator	Activated	2.104	2,48E-02
ETS1	transcription regulator	Activated	2.074	2,34E-02
HDAC1	transcription regulator	Inhibited	-2.043	2,76E-01
KLF2	transcription regulator	Inhibited	-2.126	1,03E-05
BCL6	transcription regulator	Inhibited	-2.158	2,02E-02
ZFP36	transcription regulator	Inhibited	-2.413	1,53E-02
NKX2-3	transcription regulator	Inhibited	-2.679	5,46E-07
NEUROG1	transcription regulator	Inhibited	-2.714	6,44E-04
TLR3	transmembrane receptor	Activated	3.372	1,52E-07
TLR4	transmembrane receptor	Activated	3.155	8,16E-05
TLR9	transmembrane receptor	Activated	3.039	4,44E-04
CD14	transmembrane receptor	Activated	2.94	1,67E-04
CD40	transmembrane receptor	Activated	2.838	9,70E-03
IL6R	transmembrane receptor	Activated	2.828	1,46E-02
TLR2	transmembrane receptor	Activated	2.803	1,39E-03
TLR7	transmembrane receptor	Activated	2.744	3,52E-03
IFNAR1	transmembrane receptor	Activated	2.419	3,29E-06
TLR5	transmembrane receptor	Activated	2.385	3,20E-03
NCR2	transmembrane receptor	Activated	2.19	2,13E-03
CAV1	transmembrane receptor	Activated	2.01	1,73E-03
IFNAR2	transmembrane receptor	Activated	2	4,76E-05
PTCH1	transmembrane receptor	Inhibited	-2	3,52E-03
LCN2	transporter	Activated	2.732	1,91E-03
