# Supplementary material for: HDAC1 and HDAC2 independently regulate common and specific intrinsic responses in murine enteroids
Source: Sci Rep. 2019 Mar 29;9:5363. doi: 10.1038/s41598-019-41842-6 (PMC6441098; doi:10.1038/s41598-019-41842-6)
Supplement: Supplementary file 5 — Supplementary Table S3 [file 41598_2019_41842_MOESM5_ESM.xls]

## Sheet: Sheet0
Upstream Regulator	Molecule Type	Predicted Activation State	Activation z-score	p-value of overlap
CFTR	ion channel	Activated	3.359	6,06E-14
mono-(2-ethylhexyl)phthalate	chemical toxicant	Activated	2.828	1,01E-03
IL10RA	transmembrane receptor	Activated	2.704	4,45E-05
PPARG	ligand-dependent nuclear receptor	Activated	2.493	1,01E-09
HNF4A	transcription regulator	Activated	2.435	2,33E-04
alitretinoin	chemical drug	Activated	2.425	9,39E-04
PPARGC1A	transcription regulator	Activated	2.424	1,41E-06
Esrra	transcription regulator	Activated	2.333	2,40E-08
pirinixic acid	chemical toxicant	Activated	2.221	5,60E-07
5-fluorouracil	chemical drug	Activated	2.135	1,73E-03
PPARA	ligand-dependent nuclear receptor	Activated	2.107	2,63E-14
PPARα-RXRα	complex	Activated	2	3,07E-05
PNPLA2	enzyme	Activated	2	2,18E-04
CXCL12	cytokine	Inhibited	-2	1,43E-01
SCP2	transporter	Inhibited	-2	2,31E-07
cholesterol	chemical - endogenous mammalian	Inhibited	-2	8,34E-02
HRAS	enzyme	Inhibited	-2.062	1,07E-03
HIF1A	transcription regulator	Inhibited	-2.2	7,41E-02
CD3	complex	Inhibited	-2.309	6,36E-03
CSF2	cytokine	Inhibited	-2.391	5,24E-02
TP63	transcription regulator	Inhibited	-2.4	6,13E-02
CD28	transmembrane receptor	Inhibited	-2.646	1,48E-01
