# Supplementary material for: HDAC1 and HDAC2 independently regulate common and specific intrinsic responses in murine enteroids
Source: Sci Rep. 2019 Mar 29;9:5363. doi: 10.1038/s41598-019-41842-6 (PMC6441098; doi:10.1038/s41598-019-41842-6)
Supplement: Supplementary file 6 — Supplementary Table S4 [file 41598_2019_41842_MOESM6_ESM.xls]

## Sheet: Sheet0
Upstream Regulator	Molecule Type	Predicted Activation State	Activation z-score	p-value of overlap
IL10RA	transmembrane receptor	Activated	2.688	1,47E-07
phytohemagglutinin	chemical drug	Activated	2.449	2,45E-02
HNF4A	transcription regulator	Activated	2.227	6,83E-05
NFE2L2	transcription regulator	Activated	2.173	2,79E-06
CFTR	ion channel	Activated	2.164	2,53E-11
dexamethasone	chemical drug	Activated	2.121	3,34E-02
Esrra	transcription regulator	Activated	2	2,44E-04
HDAC2	transcription regulator	Inhibited	-2	4,00E-03
HDAC1	transcription regulator	Inhibited	-2	1,85E-03
IL4	cytokine	Inhibited	-2.214	8,47E-02
TP53	transcription regulator	Inhibited	-2.219	4,52E-01
TGFB1	growth factor	Inhibited	-2.318	2,26E-04
