# Supplementary material for: HDAC1 and HDAC2 independently regulate common and specific intrinsic responses in murine enteroids
Source: Sci Rep. 2019 Mar 29;9:5363. doi: 10.1038/s41598-019-41842-6 (PMC6441098; doi:10.1038/s41598-019-41842-6)
Supplement: Supplementary file 7 — Supplementary Table S5 [file 41598_2019_41842_MOESM7_ESM.xlsx]

## Sheet: Feuil1
gene_symbol	log2_FC (HDAC1-/- / Ctr)	deseq,adj,pvalue
Nrn1	11.131	1.2e-123
Gm10451	10.927	1e-199
Xist	9.186	3e-201
Rec8	9.071	0
Zfp125	9.017	6.3e-59
Retnlb	8.535	1.1e-193
Slc15a2	8.279	3.8e-160
Gm11735	7.988	3.5e-30
1700030C10Rik	7.881	3.7e-28
Nos2	7.789	1.4e-80
4933440M02Rik	7.729	1.7e-25
Cyyr1	7.646	3.9e-24
Hoxb7	7.295	5.4e-16
Magix	7.28	7.6e-10
Gas7	7.199	5.7e-18
Cyp2d22	7.194	9.1e-284
Nlrp1b	7.185	4.6e-106
Crym	7.181	4.5e-142
Zic5	7.104	2.3e-16
Pm20d1	7.058	0
Amph	7.031	4.8e-44
Apol10a	7.016	1.3e-69
Tsix	6.99	7e-12
Gm10478	6.951	3.2e-15
AI467606	6.909	1.9e-256
Gm43305	6.889	0
Zfp783	6.832	6.3e-104
Gm12586	6.755	3.4e-12
Gm10561	6.698	7.4e-11
Serpinh1	6.653	3.3e-34
Gm13178	6.585	3.2e-08
Cxx1a	6.581	6.5e-12
Il1r1	6.581	6.6e-12
Gm9312	6.425	9.9e-11
Oas1g	6.366	4.2e-28
Gm21168	6.322	5.2e-10
Gm6020	6.32	5.3e-10
3110053B16Rik	6.29	1.6e-42
A730046J19Rik	6.26	3.7e-26
Guca1b	6.233	0.00023
Pcdhga11	6.21	2.7e-09
Smoc1	6.207	2.6e-82
Efcab12	6.131	8.3e-09
Gm4779	6.003	4.4e-08
Vmn2r-ps126	5.953	6.7e-06
Ulbp1	5.915	9.4e-67
D130017N08Rik	5.866	6.5e-20
Gm9113	5.865	2.3e-07
Krt31	5.86	4.2e-06
RP23-200M5,7	5.816	3.9e-07
Gm3952	5.812	1.5e-05
Tpm3-rs7	5.779	0
Akr1d1	5.769	1.2e-29
Mcoln3	5.754	2.2e-05
Ifi47	5.745	1.6e-39
Gpr151	5.729	1.6e-68
Nxf7	5.64	5.2e-17
Sp100	5.633	0.0028
4930526M16Rik	5.6	0.00042
Fam83c	5.587	8.4e-53
Sat2	5.536	6.5e-06
Igfbp7	5.499	6.8e-11
D930048G16Rik	5.473	1.2e-05
Rpl31-ps21	5.467	1.9e-05
Gm5784	5.466	0.00017
Tmeff1	5.428	6.4e-63
Fam124a	5.413	0.00024
Rps4l	5.408	4.2e-05
Gm37292	5.406	2e-05
5730507C01Rik	5.339	3.6e-05
RP23-200C3,9	5.339	3.6e-05
Ccr9	5.338	0.00054
Gm15835	5.338	3.6e-05
Pxdn	5.331	0.00012
Pmp22	5.307	1.2e-40
Hspb7	5.27	6.2e-05
Gm7292	5.262	5.7e-120
St3gal4	5.237	0
Lpcat2	5.197	2e-117
Fam81a	5.193	0.00011
Ildr2	5.186	1.8e-11
Morn4	5.135	1.7e-13
1700030C10Rik	5.111	0.00019
Gm36520	5.11	0.00019
Urah	5.093	4.3e-168
Zfp677	5.031	4.4e-13
Slit3	5.025	0.002
Shisa6	5.023	0.019
Ccl24	5.009	3.5e-17
Nox1	4.959	0
Eva1a	4.936	0.00058
Serpina16	4.936	0.00058
Mup-ps23	4.93	1.3e-43
Enpp7	4.906	5.2e-82
Naaladl1	4.902	3e-148
Lipo1	4.883	1.1e-15
2610524H06Rik	4.864	3.3e-26
BC018473	4.844	3.1e-15
1700048O20Rik	4.84	0.001
Lrp2	4.84	0.001
Xlr3a	4.839	0.001
BC026585	4.8	5.7e-25
Itih5	4.779	5.4e-102
Zfp532	4.758	4.6e-09
Gm17641	4.74	0.0018
Adcy7	4.738	0.021
Cst9	4.737	0.0018
Gm22490	4.737	0.0018
Defa-ps7	4.714	3.3e-10
Gm17067	4.684	1.7e-11
Aspg	4.68	8.6e-120
Gm3608	4.653	0
Pnp2	4.644	5.2e-224
Tubg2	4.641	1.1e-17
Syce1	4.634	0.018
Cnksr2	4.632	0.022
Dab2	4.63	0.017
Strc	4.627	0.0031
Gm34267	4.626	0.0032
Hmgb1-ps7	4.544	2.6e-173
8030474K03Rik	4.527	1.4e-05
Tg	4.519	0.041
Reg3b	4.51	0
Stk19-ps1	4.51	0.0054
H2-Oa	4.506	0.0055
Lce1c	4.506	0.0056
Asic5	4.505	0.0055
Mrgprb11-ps	4.505	0.0055
Ccl27a	4.501	7.2e-26
Gm3052	4.498	0.016
Susd3	4.493	0.034
Hoxb6	4.482	6.1e-18
Palm3	4.476	1.1e-09
Slc17a2	4.462	6.1e-13
Tmigd1	4.441	2e-32
9230105E05Rik	4.41	1.3e-09
Zfp462	4.408	5.9e-68
Bcl2a1a	4.376	0.016
Rnase1	4.376	6.3e-143
Gm17330	4.374	0.0097
Gm6755	4.374	0.0096
Tlr13	4.374	0.016
4932415D10Rik	4.373	0.023
Orai3	4.369	1.1e-166
Gm31363	4.362	7.4e-239
Rims4	4.318	2.3e-110
1500009C09Rik	4.314	1.5e-06
Chrna1os	4.308	0.00072
Tex12	4.298	3.9e-17
Rmdn2	4.293	2.8e-20
Gm21814	4.273	6.4e-10
Emid1	4.27	1.4e-21
Pcdhgb5	4.215	4.4e-06
Anxa8	4.204	7.4e-31
Raet1e	4.191	1.6e-12
Hyal5	4.184	2.2e-06
Hoxd4	4.168	2.9e-11
Dlk1	4.166	7.2e-06
Gm10134	4.151	4.8e-09
Gm43054	4.112	1.2e-05
Gbgt1	4.084	1.1e-22
Prss41	4.056	2.1e-05
Hebp2	4.045	5e-109
C030018K13Rik	4.009	8.2e-30
Dscaml1	4.006	8e-11
Platr27	3.998	3.5e-05
Scara3	3.998	0.001
Phex	3.993	2.1e-13
Fads6	3.991	5.9e-33
Gm37233	3.988	5.5e-18
Cyp4f16	3.954	0
Mr1	3.942	8.7e-05
Ttll11	3.94	3.2e-87
Cfap74	3.932	1.5e-07
Krt4	3.924	4.7e-20
Tfpi	3.922	8.4e-47
Flnc	3.92	3.3e-10
5830444B04Rik	3.899	3.4e-17
Tgm1	3.898	2.1e-05
Pcdhgb4	3.881	9.8e-05
Kcnj5	3.88	0.00015
Olfr56	3.878	9.9e-05
Adam22	3.873	6.8e-06
BC035947	3.872	1.4e-50
Gm3851	3.87	9.5e-10
Pcdhgb2	3.869	0.0007
Tlr6	3.867	2.4e-29
Gm28035	3.85	5e-07
Rnaset2b	3.848	1.2e-138
4732490B19Rik	3.843	1.1e-13
Nts	3.809	9.1e-58
Cml2	3.806	0.00028
Myh10	3.79	7.3e-18
1700097N02Rik	3.777	7.3e-07
BC021767	3.777	9.2e-71
Hoxb8	3.777	0.033
Rbm11	3.766	1.1e-08
Zfp503	3.763	1.8e-38
Mir3968	3.761	0.0042
Gm15200	3.747	3.4e-15
Gcg	3.746	2.4e-62
Dnah8	3.742	8.5e-55
Pex5l	3.742	7.1e-12
Apol9b	3.74	0.00028
Ddo	3.74	0.00028
Rps24-ps3	3.738	0
Scn1b	3.726	1.1e-08
Scn2b	3.711	1.9e-92
Fam83a	3.669	0.00047
Gm8407	3.667	0.011
Gm5431	3.663	3.4e-06
Gm14319	3.652	0.029
Pcdhga10	3.645	0.0021
Snhg11	3.645	0.00039
Rassf8	3.633	4.4e-28
Ces2f	3.619	1.1e-15
Gm7335	3.617	1.8e-15
Igf2bp1	3.61	0.00093
Gabrp	3.595	0.00077
Msl3l2	3.594	0.00078
Gm7061	3.592	0.00077
Psmb8	3.59	2.9e-127
Neb	3.575	9.2e-06
Tmem52	3.575	9.7e-06
Tspo2	3.571	1.4e-16
Wfdc2	3.566	4e-39
Col4a1	3.558	5.4e-37
Cul9	3.551	1.9e-32
Procr	3.541	9.2e-13
Ereg	3.508	2.7e-31
AI506816	3.504	0
Thegl	3.504	0.0076
Kirrel2	3.501	0.00045
Zbtb7c	3.494	0.00011
Spp2	3.476	0.00011
Lor	3.465	1.8e-20
Ppic	3.465	9.2e-21
Col4a2	3.443	2.1e-35
Gm7357	3.428	0.0022
Krt222	3.422	4.4e-13
Arhgap30	3.413	0.023
Rusc2	3.413	9.1e-16
Arntl2	3.399	9.9e-34
Fam198b	3.396	1.2e-05
Wipf1	3.381	8.6e-153
Csn3	3.376	6.6e-05
Afp	3.372	2e-250
Ptpn22	3.371	2.8e-18
Gm23134	3.37	6.6e-05
Cox6b2	3.368	1.5e-19
Cd59a	3.36	0.0006
Zfp872	3.36	0.00013
Mbl2	3.358	3.2e-51
Oacyl	3.352	4e-15
Slc6a20b	3.347	1.1e-44
Gm30238	3.339	2e-20
Cpne7	3.338	0.0036
Vash1	3.338	0.0036
Gm43133	3.337	0.0066
Duox1	3.335	0.0037
Hoxb5	3.329	0.0029
Islr2	3.327	0.023
Tenm1	3.326	2e-13
Efhb	3.323	3.5e-09
Gm5089	3.319	0.00011
Rnf144b	3.319	4.9e-97
Msrb2	3.301	1e-19
Cd74	3.266	6e-06
Gm6728	3.256	2.6e-11
Reck	3.254	5e-26
Rgs8	3.245	0.0059
Gm37637	3.242	0.0058
Gm8935	3.242	0.0059
Mir8103	3.242	0.049
Gm42648	3.239	0.011
Zfp36l1-ps	3.237	3.5e-07
Tmem26	3.229	0.043
Gltpd2	3.223	2.3e-47
Lpar3	3.22	7.9e-05
Stag3	3.213	2.2e-13
Tpm2	3.183	3.4e-05
Gm7652	3.182	1.8e-05
Gm10676	3.169	3.7e-06
Kcna1	3.166	2.1e-07
Cyp4f39	3.161	2.4e-05
Gpx3	3.155	1.8e-08
Slc28a3	3.155	5.4e-161
St6gal1	3.151	2.8e-48
Gm37589	3.141	0.00046
1700122O11Rik	3.139	9.6e-33
Gm16153	3.139	0.0097
Gm28873	3.139	0.0096
RP23-200C3,8	3.139	0.0098
Smarca1	3.139	0.0098
Calca	3.137	0.0098
Gm15494	3.136	0.00046
Nudt11	3.136	0.00047
Dnase1	3.135	3.9e-40
Fah	3.135	1.7e-89
Gm22442	3.133	0.019
Ncf2	3.086	9.6e-07
Masp2	3.083	8.1e-11
Wnt7b	3.078	6e-14
Gm4425	3.07	0.00075
Zscan18	3.07	0.00076
Lama4	3.064	2.1e-08
Mnda	3.054	1.6e-10
Boll	3.04	6.4e-05
Oplah	3.034	1.8e-176
Syne1	3.033	2.2e-13
Sfrp5	3.031	4.1e-07
Gm23008	3.028	0.016
Caln1	3.027	0.016
Slc34a2	3.021	9e-111
Gm12223	3.001	0.0012
Lefty1	2.996	2.4e-09
Thpo	2.996	7.3e-15
Oas1a	2.994	1.3e-77
Rbp1	2.993	6e-14
Amd-ps4	2.972	1.7e-24
Mxra7	2.97	2.7e-113
Taf9b	2.952	9.4e-09
Pkd1l1	2.945	0.02
RP23-370I17,2	2.943	1.5e-05
Usp18	2.943	1.4e-05
Pik3ap1	2.942	2.1e-17
Sirpa	2.937	1.6e-05
Ptpn13	2.932	0.021
Enah	2.93	1.4e-15
Olfr1392	2.929	0.0019
Gm42752	2.924	0.002
Gm15387	2.919	1e-16
Fam169b	2.914	8.6e-14
Mkrn3	2.914	3.6e-10
Fhl4	2.912	0.026
Gm6445	2.911	0.026
Hmgb1-ps3	2.911	7.6e-13
Spp1	2.91	0.037
Cd59b	2.907	0.026
Gm42866	2.907	0.026
Hormad2	2.907	0.026
Chodl	2.903	0.026
Mir1943	2.903	0.026
Grik3	2.902	0.047
9130017K11Rik	2.896	2.6e-63
Slc47a1	2.887	1.1e-34
Nt5c1a	2.884	1.7e-12
Igfals	2.883	0.00026
Dhdh	2.882	2.3e-18
Casp12	2.858	0.0081
Gabra2	2.857	0.0092
Alppl2	2.856	2.8e-11
Defa-ps4	2.853	0.0031
Gm13154	2.853	0.0031
Gm6089	2.853	0.0031
Gpr6	2.853	0.0031
Lct	2.853	9.6e-58
Rgs17	2.853	2.1e-10
Tigit	2.847	0.0065
Gm42572	2.834	6e-06
Phf11d	2.831	0.00069
Shcbp1l	2.819	0.00053
Gm1045	2.816	5.6e-05
Tnf	2.816	5.8e-37
5330426L24Rik	2.807	3e-09
Trip6	2.802	1.6e-94
Gm5527	2.791	7.3e-10
A330023F24Rik	2.786	5.2e-20
Ndufa4l2	2.781	0.0077
Gm43518	2.78	0.042
Vstm2a	2.78	0.042
Gm14851	2.779	4.6e-36
Bcl2a1d	2.777	0.042
Chn1os3	2.777	0.042
Gm11544	2.777	0.042
Mir343	2.777	0.042
Cldn1	2.776	0.042
Gm14817	2.776	0.042
Gm23966	2.776	0.042
Gpx5	2.775	0.042
Sycn	2.773	4.4e-30
Zic2	2.773	0.005
Limch1	2.771	1.3e-05
Nefl	2.771	8.9e-05
Chrd	2.768	0.0033
BC051019	2.765	0.00064
Armcx3	2.762	7.2e-10
Camk2b	2.762	8.4e-73
Cd96	2.753	0.028
1700022I11Rik	2.748	4.1e-16
Gm13337	2.746	9.6e-06
Tnni2	2.746	1.2e-10
Maats1	2.733	1.9e-05
Fscn3	2.732	1.9e-05
Gm43445	2.732	1.9e-05
Gm7887	2.716	2.6e-38
Phyhd1	2.714	5.4e-37
Fam69c	2.71	0.0076
Scg3	2.7	1.3e-12
Gm8989	2.698	1.7e-41
Sntb1	2.697	7.4e-07
Cyp2c29	2.694	4.1e-286
Krtap3-1	2.693	2.1e-12
Ttc9	2.689	0.001
Gm37943	2.688	0.0079
Trdv4	2.686	0.006
Gm14168	2.685	0.041
Gulp1	2.682	0.049
C1s1	2.681	1.1e-11
Pnpla1	2.671	1.7e-13
Fam65c	2.666	0.0002
Dnaic2	2.661	0.041
Tspan2	2.66	3.4e-07
Cdh13	2.658	1.5e-06
Mdfic	2.658	1.4e-32
Prr36	2.652	6.1e-33
Gm7457	2.651	2.5e-11
Fgf13	2.649	0.0016
Hoxd8	2.649	0.0016
Clca4a	2.637	2.3e-141
Gchfr	2.617	3.9e-60
Pkhd1	2.616	3.2e-13
Gm15533	2.615	5.1e-09
D130040H23Rik	2.607	0.021
Gm15696	2.607	0.03
Pcdhga12	2.602	0.013
Gm29755	2.598	0.043
Spx	2.598	0.012
Gng11	2.597	3.1e-16
Ctrb1	2.596	1.8e-141
S100a9	2.594	1.6e-08
Alb	2.593	3.4e-16
Art2a-ps	2.584	0.0025
Lyrm7os	2.584	0.0024
Slco4c1	2.584	0.0024
Cfi	2.583	8.1e-33
Btk	2.582	0.0016
Crb2	2.581	0.0025
Gm42531	2.581	0.0031
Pomc	2.58	0.0025
Gm42477	2.578	7.1e-10
Hcrtr1	2.578	1.2e-08
Olfr1393	2.577	0.0005
Vcam1	2.577	2.8e-09
9030624G23Rik	2.566	0.00025
Serpina1b	2.559	3e-07
Erdr1	2.553	6.4e-63
Susd2	2.546	0.00025
Prss30	2.532	5.4e-283
Btn2a2	2.53	3.7e-05
Aldh1l1	2.529	0
Pde8a	2.528	3.2e-05
Syt14	2.527	3.7e-22
Apbb1ip	2.524	0.01
Gm38057	2.524	1.9e-05
Lmx1b	2.524	0.0008
Timp3	2.524	3.2e-37
Gm28719	2.522	0.00079
BC055308	2.515	0.0038
Cryab	2.514	3.8e-12
Gm4477	2.505	0.03
Gm13483	2.504	0.019
Slc28a2	2.497	7.2e-48
Apol9a	2.487	3.5e-07
Fam19a3	2.48	5.7e-12
Msantd3	2.477	3.3e-12
Spata6	2.475	1.2e-11
4933439K11Rik	2.473	8.6e-08
Podn	2.47	9e-25
Ppapdc3	2.468	0.0012
Gldc	2.467	0.0012
Wsb2-ps	2.467	5.6e-07
Tmem213	2.453	8.6e-05
3300005D01Rik	2.45	8.6e-05
Ecscr	2.445	1e-19
Arhgef6	2.442	0.0058
Meis3	2.441	4e-20
A330102I10Rik	2.44	5.4e-07
Mycn	2.44	5e-29
Smim10l2a	2.438	0.0013
Rhox5	2.436	0.00058
Slc37a2	2.431	2.1e-59
C1qtnf1	2.427	5e-05
Dnaja4	2.425	9.6e-07
Gm21887	2.415	7.3e-08
Marc1	2.412	9.8e-06
Npl	2.403	2.1e-206
4833407H14Rik	2.402	4e-24
Cyp2r1	2.399	0.03
Gm26697	2.399	0.03
Gm15903	2.398	0.03
Iapp	2.394	0.03
2010110G14Rik	2.391	1.2e-06
Ankrd29	2.391	0.00059
Slc27a5	2.389	1.8e-13
Tmem235	2.388	0.043
Plcg2	2.384	7.5e-199
RP24-430K15,4	2.382	1.5e-05
Rfx4	2.381	0.013
Cldn8	2.379	4.8e-19
Sv2c	2.376	0.001
Fat2	2.368	0.045
Gm43734	2.367	0.0091
Ly6f	2.36	1.9e-05
Clic3	2.355	0.0003
Kcnt1	2.355	0.0051
Gsdmc4	2.35	0.0028
Grip2	2.348	0.0029
Pnma5	2.348	0.0029
Pltp	2.347	0.0029
Clstn3	2.344	2.9e-08
Gm37261	2.344	1.7e-08
Zfp182	2.341	2.5e-19
Rdh12	2.34	0.0099
Mndal	2.333	4.3e-15
Abcb1b	2.331	4e-09
Pga5	2.329	9.5e-10
D430018E03Rik	2.326	2.3e-06
Cbr3	2.322	6.6e-129
Cubn	2.322	0.0008
Tmem200b	2.319	3.3e-05
Dclk3	2.313	3.8e-18
RP23-89P21,4	2.312	9.1e-09
Msn	2.303	1.2e-15
Tmem252	2.303	1.5e-12
Gm43251	2.294	0.0043
Trim72	2.294	1.8e-27
C4b	2.291	0.046
Gm28875	2.291	0.046
3222401L13Rik	2.29	0.014
Trim38	2.29	2.9e-119
Sdpr	2.289	0.014
Fbxw10	2.288	0.046
Gm22661	2.288	0.036
Pkia	2.288	0.00021
Zcchc24	2.286	0.0042
Dapk1	2.284	6.9e-17
A730036I17Rik	2.276	0.021
1700024P16Rik	2.274	5.9e-14
Amt	2.271	1.8e-47
Panct2	2.26	1.1e-31
Rsph3b	2.26	9.3e-45
Zfp605	2.26	8e-53
Map6	2.249	3e-07
Gm9817	2.242	0.00065
Mup20	2.24	0.00066
Slc16a11	2.239	1.9e-05
Sh2d4b	2.232	0.002
Rbp7	2.228	8.9e-69
Vnn1	2.227	4e-30
Mylip	2.22	0.0064
Zcchc3	2.209	2.1e-06
Resp18	2.207	2.8e-10
RP23-336I5,8	2.202	0.021
RP23-4F16,10	2.202	0.021
Atp2b4	2.2	4.4e-06
Gm37985	2.2	0.021
Mir27b	2.2	0.021
Slc5a4a	2.2	2.2e-22
Mep1a	2.198	3.3e-84
Syne4	2.196	1.3e-99
Alpl	2.193	0.00099
Gm20518	2.192	0.00036
RP23-421P23,5	2.191	0.00018
4930534D22Rik	2.189	5.4e-05
Mycbpap	2.188	1.8e-27
Il5ra	2.185	6.9e-09
Pros1	2.183	9.6e-61
Gm14137	2.18	9.4e-06
2210011K15Rik	2.177	0.003
1810019N24Rik	2.175	1.6e-06
Gm6639	2.175	0.0037
Cd79b	2.166	1.9e-19
Ifi204	2.166	1e-05
Fstl1	2.165	0.00048
Syna	2.164	8e-39
Mtus2	2.163	0.00047
Tcf7l1	2.158	7.9e-05
0610031O16Rik	2.157	7e-15
Bco2	2.155	1.3e-257
Nid1	2.155	6.8e-40
Slc5a8	2.155	4.3e-11
1520401A03Rik	2.154	0.01
Gm20045	2.154	8.3e-08
Gm38218	2.153	0.0002
Hykk	2.153	3.8e-24
C920009B18Rik	2.152	0.0096
Gm42748	2.152	5.9e-05
Ccdc155	2.151	0.0097
Baat	2.149	2.5e-10
Gm37019	2.148	4.5e-07
Kcng3	2.147	0.0066
Paqr9	2.146	5e-25
Il18	2.144	4e-181
Fbp1	2.142	1.9e-232
Gm37113	2.138	1.2e-06
Zyg11a	2.138	2.3e-07
Pear1	2.136	1.9e-22
Rpl26	2.133	0
Gper1	2.13	2.8e-24
Stab1	2.13	6.4e-07
Zfp811	2.129	1.1e-06
E030037K01Rik	2.124	0.00016
Pla1a	2.122	0.0007
Myof	2.12	8.7e-21
Eaf2	2.119	0.0075
Hist2h4	2.119	0.0045
Gm21885	2.118	6.1e-68
Mns1	2.118	3.7e-35
Mgat4c	2.117	3.6e-49
Elavl4	2.112	0.031
Maneal	2.112	0.032
Slfn10-ps	2.11	5.7e-05
Ces3a	2.108	3.3e-12
Arl4d	2.107	3.3e-48
Slc6a20a	2.104	1.9e-94
Gm19325	2.101	4.4e-06
Kif27	2.1	1.7e-19
Nid2	2.082	1.7e-11
Kcnk6	2.079	2.3e-60
Icam1	2.078	7.3e-10
Ldoc1l	2.078	8.3e-05
Trac	2.075	0.0051
Gm43654	2.073	2.2e-05
Gpc2	2.073	8.2e-15
Qpct	2.072	3.6e-07
Glyctk	2.07	6.9e-111
Ptafr	2.067	1.7e-20
Serpinb9b	2.066	6.3e-58
Pygl	2.065	1.1e-16
Scg2	2.064	9.5e-20
Olfr1257	2.063	0.00049
Msln	2.057	7.2e-22
Pik3cd	2.057	0.0067
Lincenc1	2.045	0.0011
Rab11fip5	2.045	0.0031
Cpne2	2.04	7e-33
Cyp2d9	2.04	0.00024
Catsperg1	2.037	0.0015
Cnih2	2.034	0.0015
Gm9992	2.034	6.5e-20
Rsph9	2.034	0.0015
5330439K02Rik	2.032	0.0015
Scn8a	2.032	0.013
Ttbk1	2.029	0.0015
Noxred1	2.019	0.0013
Lrrc3	2.018	2e-06
Ceacam10	2.016	2.3e-16
Esyt3	2.016	0.00062
Gm11723	2.016	0.0045
Gm12409	2.016	0.047
Gm23084	2.016	0.047
Gm38067	2.016	0.047
Gpx8	2.016	0.047
Zcchc12	2.016	0.047
Adcy5	2.015	0.047
Isg15	2.015	4.4e-12
Clec2g	2.014	0.047
Trank1	2.013	0.048
Cav2	2.011	1.5e-07
Slc27a6	2.01	4.2e-12
Col8a1	2.009	0.047
Gm43745	2.009	1.8e-05
Gm37584	2.008	8.6e-05
Zfp37	2.005	2.3e-17
A930004D18Rik	2.004	0.021
Gm38377	2.004	0.021
Gpr119	2.003	0.021
Sag	2.003	0.021
RP23-337M7,12	2.001	0.017
Tex14	2.001	0.047
Unc79	2.001	0.021
AA414768	2	8.9e-06
Ankrd1	1.999	3.5e-05
Spink1	1.998	6.4e-231
5031415H12Rik	1.997	0.023
Bicc1	1.997	0.0098
Pfn2	1.993	2.3e-08
Gm12917	1.991	0.0046
Adamts10	1.99	1.3e-13
Gm38162	1.987	0.0022
Abca12	1.983	6.4e-21
Dcst1	1.975	8.3e-09
Trpv3	1.972	1.2e-16
Gm15344	1.962	5.4e-05
Ehd2	1.959	5.1e-12
Tfpi2	1.959	1.7e-33
Gsdma2	1.958	0.013
2010010A06Rik	1.956	1.2e-09
Hpn	1.956	1.7e-19
Slc18a2	1.954	1.5e-06
Mfap3l	1.952	3e-06
Gm43311	1.951	0.0021
Tdpoz4	1.95	0.0032
Slc10a5	1.946	1.8e-63
Sh3tc2	1.942	0.0032
Gm8493	1.941	0.0015
Tmod4	1.941	7.2e-22
Gm37784	1.937	3.1e-11
Fmo1	1.935	6e-20
C330021F23Rik	1.934	9e-16
Gm16093	1.93	0.014
Cfap69	1.929	8.2e-06
Gm15502	1.929	2.1e-06
Gm26739	1.926	0.016
Trim12c	1.926	3e-97
AY761184	1.925	2.5e-71
Mir8094	1.924	0.0076
Gm29358	1.923	0.034
Serpinb6b	1.923	4.4e-11
C4a	1.922	7.2e-14
Ano1	1.92	4.5e-34
Prelp	1.919	4.3e-28
Pck1	1.916	1.6e-15
Glyat	1.914	7.1e-10
Gm43272	1.912	0.00038
Prr5l	1.909	1.9e-09
Gm43029	1.905	2.2e-05
Trpa1	1.903	2.5e-15
P2rx7	1.9	0.0022
5430427M07Rik	1.895	3.9e-07
Gm5909	1.893	9e-13
Rom1	1.891	1.8e-24
Efcab8	1.889	0.0046
Gm36948	1.888	0.0046
Gm9816	1.888	3.7e-20
Cyp2c38	1.879	1.1e-22
Abcc6	1.869	7.1e-15
Ido1	1.869	0.00074
Slc41a3	1.866	3.5e-11
Gm17120	1.865	0.0015
Gm20716	1.865	0.045
Il7	1.865	0.0015
Cyp3a11	1.861	9.1e-55
Kbtbd13	1.86	5.7e-06
Gm37962	1.857	0.021
Gif	1.853	0.0031
Pald1	1.851	2.3e-26
Nbl1	1.849	4.6e-41
Pcolce	1.849	1.6e-10
Gpr157	1.848	1.5e-43
Dscam	1.84	0.022
Cd52	1.839	0.045
Hecw2	1.839	0.045
mt-Ty	1.839	0.045
Scarna6	1.838	0.046
Grb10	1.837	0.001
Epdr1	1.836	3.3e-26
Gm42467	1.834	0.046
Pdzd2	1.834	4.8e-34
Bdnf	1.832	0.02
Gm17195	1.832	0.00019
Slc28a1	1.831	1.6e-71
1700109H08Rik	1.829	4.4e-05
Cald1	1.826	1.8e-16
Gm42937	1.825	2.2e-07
H2-Eb1	1.825	0.0022
Fcgrt	1.823	4.1e-93
Fgr	1.822	3.9e-23
Syne3	1.819	3.6e-11
Mir3060	1.818	0.014
Ptprn	1.818	1.8e-12
Plcxd1	1.815	0.00072
Rep15	1.813	3.3e-73
Slc13a2	1.813	2.9e-102
Zmynd15	1.813	6.3e-06
Ffar1	1.812	0.00069
Gm38336	1.811	8.6e-06
Sgsm1	1.809	1.5e-73
RP23-4F16,11	1.806	0.00043
Lypd6	1.804	5.8e-06
Plekhg6	1.802	1.8e-187
Trex2	1.796	1.3e-07
Gm36936	1.794	3e-13
Itpripl2	1.794	1.7e-173
Zmat4	1.793	3.1e-07
Gm22771	1.792	0.03
Gm42979	1.792	6.8e-13
Gm19721	1.79	0.03
Gm43481	1.789	1e-09
Pnpla3	1.789	9.7e-30
Gm14376	1.788	0.045
Fignl2	1.787	1e-19
Ecel1	1.785	0.0094
RP23-74K24,4	1.784	0.0094
Gm26782	1.783	6.9e-14
Ggta1	1.781	8.6e-41
Loxl2	1.78	1.6e-07
Slc26a1	1.778	0.0053
Dcaf12l1	1.776	0.033
Slc23a1	1.775	1.5e-23
Tmem86a	1.773	9.5e-85
Cndp2	1.772	7.2e-63
Pdzk1	1.77	6.3e-88
Kif5a	1.769	0.0055
S100a6	1.767	5.3e-42
Tmem89	1.766	5.2e-05
Vnn3	1.766	0.0021
Gm15401	1.764	0.00071
Khdrbs3	1.764	8.9e-18
Stard9	1.764	3.1e-07
Bcl2l15	1.762	1.8e-46
Gm36989	1.759	0.013
Reg3a	1.759	2.2e-173
Gnpda1	1.757	5.9e-91
Gm36955	1.755	0.02
Snora69	1.754	0.02
Sytl5	1.751	0.022
Gm2420	1.743	1.8e-05
Mfsd7a	1.742	7.4e-23
Acot3	1.74	1.2e-22
Celf5	1.735	4e-21
9930111J21Rik2	1.732	0.022
Gjb4	1.731	8.4e-05
Gm24091	1.731	0.013
Cxx1b	1.73	0.00034
Gm26890	1.73	0.013
S100a7a	1.73	2e-08
Clu	1.729	2.2e-35
Elovl2	1.729	0.013
Ikzf2	1.729	0.013
Syt8	1.729	7.1e-07
Apoa1	1.728	5.6e-252
Cnr1	1.728	4.5e-05
Ms4a15	1.724	6.7e-08
2210407C18Rik	1.718	1.2e-123
Gstp2	1.718	1.2e-116
Trim80	1.718	9.4e-06
Hist2h2bb	1.715	2.4e-09
Gm19680	1.71	8.7e-14
Slc27a2	1.709	1.1e-146
Cort	1.707	2.9e-06
Gm5841	1.707	7.7e-07
Gm28863	1.706	0.009
Mat1a	1.706	0.01
Syde1	1.705	3e-12
Zfp385b	1.704	0.002
Gm37581	1.703	0.00012
Mptx2	1.701	5.9e-66
Cck	1.7	8.8e-25
Fstl4	1.699	8.9e-23
Nes	1.699	3.4e-15
Prodh2	1.699	5.1e-27
Gm27463	1.697	0.028
Atp6v0c	1.696	1.2e-116
Tnfaip8l2	1.694	0.00022
Gm37963	1.692	5.5e-08
Tbkbp1	1.692	5.3e-06
Cacnb1	1.689	0.028
Wdr66	1.689	0.028
A830073O21Rik	1.686	1.1e-06
Sprr1a	1.684	1.2e-102
Zfp109	1.684	1.2e-30
G6pc	1.681	2.6e-36
Oasl2	1.681	3.8e-06
RP23-4H17,4	1.681	0.0024
Ovol2	1.68	4.1e-38
B430219N15Rik	1.679	0.02
Gm17024	1.676	5.1e-05
Gm5107	1.676	0.019
Lat2	1.675	0.0011
Gm2115	1.673	0.0097
Ascl3	1.672	0.019
Dynap	1.672	0.00011
F630040K05Rik	1.67	0.00035
Zfp750	1.668	7.9e-05
Smim9	1.66	0.013
6430590A07Rik	1.659	0.013
Mlf1	1.655	0.035
Fbxw17	1.653	1e-19
6030445D17Rik	1.652	0.0013
Slc51b	1.652	3.3e-18
Mfsd7c	1.651	2.8e-06
Duox2	1.65	2.2e-58
Gm15756	1.649	0.026
Slc43a2	1.649	4e-211
Vgll3	1.649	3e-09
Gpr155	1.646	3.5e-20
Piwil2	1.642	3.8e-11
Rhbg	1.642	6.6e-16
Stk32b	1.641	0.00089
Tdrd5	1.641	0.0038
Cbs	1.637	1.6e-79
9130024F11Rik	1.635	0.00062
Gm15264	1.635	1.7e-11
Gm38228	1.634	2.3e-05
Gm27162	1.631	1.5e-05
Cpt1c	1.626	0.00058
C4bp-ps1	1.622	0.04
RP24-127M20,7	1.622	0.04
Map10	1.621	1.3e-05
Kynu	1.62	0.04
Tmem181a	1.62	3e-132
Insl6	1.619	7.1e-24
Chic1	1.618	3.8e-53
Ppp1r16b	1.618	9.1e-11
Gm8099	1.617	0.0018
Mdm4-ps	1.617	3.6e-09
Fbxl22	1.615	3.2e-07
Nod2	1.615	8.9e-17
Ifi202b	1.614	8.2e-05
Dao	1.613	4.6e-131
Snord123	1.611	0.026
Zbtb10	1.61	1.3e-08
Csgalnact1	1.608	1.9e-06
Ctrl	1.606	0.026
Itga2b	1.605	3.7e-09
Adam1a	1.603	3.3e-08
Adgrf5	1.603	0.018
Gm42829	1.603	0.018
Mir194-1	1.603	5e-05
Cyp2c53-ps	1.599	0.00041
Hsd3b7	1.598	2.3e-32
Mro	1.598	2.4e-20
Btnl9	1.597	0.012
Cav1	1.595	0.01
Cdh16	1.595	0.014
Gm42658	1.595	0.0087
Renbp	1.595	6.5e-11
Mroh2a	1.59	0.00021
Igtp	1.589	6.9e-05
Gm37154	1.585	0.0012
Cyp1a1	1.581	9.4e-12
4930581F22Rik	1.578	2.3e-07
Fam189b	1.575	9.6e-33
Copz2	1.573	0.00039
1700084C01Rik	1.569	5.5e-08
Ifi203	1.569	6e-09
Slc22a13b-ps	1.565	2.5e-09
Fam20a	1.558	1.3e-52
1700067K01Rik	1.556	0.033
Gm27616	1.553	0.024
Zkscan16	1.55	0.016
Gm37274	1.549	0.00055
Prune2	1.549	0.0023
Gm12847	1.548	0.011
Oxct2b	1.548	0.0073
Prkar1b	1.548	0.0016
RP24-191C15,5	1.548	0.016
Tceal1	1.548	0.0074
BC048609	1.547	0.016
Sstr5	1.547	0.0077
mt-Nd4l	1.546	3.2e-05
Ghrhr	1.545	0.00071
Ntf5	1.545	0.00025
Rps24-ps2	1.545	5e-07
Il33	1.544	4.9e-32
Gm1123	1.543	1.6e-112
Abat	1.538	4e-147
Agr3	1.533	1.1e-09
Cap2	1.531	1.1e-09
Il11ra1	1.526	4.8e-16
Eml1	1.523	0.0069
Scarf1	1.521	0.0036
Gm43059	1.52	0.0015
Cdkn2a	1.519	8.7e-16
Il17re	1.518	7.6e-11
Duoxa2	1.515	2.9e-08
Ranbp3l	1.515	0.038
Cacna1c	1.514	0.042
Hist2h2aa2	1.512	0.0046
Brsk1	1.511	0.01
Pcsk1n	1.509	0.0068
Cstf2t	1.505	7.3e-88
Gm7325	1.504	0.0099
Gm27572	1.503	0.01
Tnfrsf11b	1.503	1.5e-07
Gm26493	1.502	0.015
Gm38253	1.502	0.0078
Sytl3	1.501	1.8e-13
Hsbp1l1	1.5	0.028
Sgk1	1.5	1.3e-13
Pcdhb16	1.498	0.022
Fbxo17	1.497	0.00046
4932414N04Rik	1.496	0.022
Gm37986	1.496	0.022
Mep1b	1.496	2.9e-87
RP23-338G5,3	1.496	0.015
RP23-20K24,9	1.495	5.1e-05
Mroh6	1.491	7.9e-08
Shank3	1.489	0.033
Mvb12b	1.486	0.034
Hist1h1a	1.483	0.05
RP23-281H4,12	1.482	0.00061
Snord13	1.482	0.05
BC067074	1.48	0.0043
H2-Q6	1.48	1.2e-09
Dnah9	1.479	0.0003
Klhdc8b	1.479	1.7e-09
Obscn	1.479	3.6e-07
Ppm1j	1.479	5.1e-18
Gip	1.477	3.7e-28
Gm42941	1.474	0.013
Mafb	1.471	1.5e-24
Gm42878	1.47	0.00029
Upp2	1.47	6.4e-09
Cyp2d10	1.465	6.2e-12
Reg4	1.461	4.1e-214
Magi2	1.46	0.0004
Mx1	1.46	6.6e-05
Slc25a45	1.457	2.1e-141
Spata17	1.456	0.02
Cyp2d34	1.451	4.8e-15
1810064F22Rik	1.45	8.3e-08
Gm21989	1.446	0.0012
Hrh1	1.444	0.0058
Gm37893	1.443	8e-07
Gm43511	1.443	5.8e-05
Phactr1	1.443	0.03
Tmem27	1.443	0.037
Shc2	1.442	2e-05
Tmem140	1.442	2.5e-11
Cd46	1.44	4.8e-11
Zfp941	1.437	0.0017
4633401B06Rik	1.436	0.0084
Gm5611	1.434	5e-24
Htr4	1.434	2.1e-06
Map9	1.434	1.2e-18
C430039J16Rik	1.433	0.045
Adamts4	1.43	0.045
Plekhn1	1.43	1e-18
Psg25	1.427	0.0011
Casd1	1.426	5.1e-50
Ttc28	1.425	8.5e-06
Edn3	1.419	3.2e-17
1810065E05Rik	1.418	0.018
Cd1d1	1.418	0.00016
Il18bp	1.415	4.1e-06
Gem	1.413	1.9e-08
Enpep	1.412	2.5e-24
4930518I15Rik	1.411	5.3e-06
RP23-74N13,1	1.411	0.0077
Gramd1a	1.41	7.5e-09
Sycp2l	1.41	0.00069
Abca14	1.408	0.00032
Mptx1	1.408	1.8e-63
Spock2	1.408	0.024
mt-Cytb	1.406	4.7e-100
Aspa	1.405	7.8e-12
Gm15284	1.403	1.3e-44
Atp11a	1.401	3.6e-45
Sval1	1.4	4.6e-11
Gm17971	1.399	0.011
Gm38190	1.399	0.00056
RP23-4H17,3	1.399	3.3e-08
Sptssb	1.399	6.3e-13
Zfp820	1.399	3.9e-38
Gm26514	1.398	0.027
Aebp1	1.396	0.011
Plb1	1.394	0.0021
Sox5	1.394	0.019
Card6	1.393	1.5e-35
Acot4	1.391	8.6e-61
Mgst2	1.391	1.3e-34
Siglecf	1.389	0.041
Gm7461	1.388	0.041
Rtp4	1.388	0.00013
Zfp385a	1.388	1.8e-54
Barx2	1.386	1.8e-63
Gm43609	1.385	1.1e-05
Fetub	1.384	8.9e-06
Mypopos	1.384	0.007
Tmem37	1.384	1.5e-15
Ggt1	1.383	2.4e-191
RP24-503A2,6	1.383	0.00097
Gm10291	1.382	3.1e-15
Dlgap1	1.377	4.8e-13
Gm14866	1.375	0.022
Ltf	1.375	0.02
Rmnd1	1.375	2.9e-51
Ddx26b	1.369	0.025
Plekhf1	1.368	2.4e-69
Crot	1.367	1.7e-142
Nfkbiz	1.366	6e-37
Adgrg4	1.365	0.00025
Aqp8	1.365	7.3e-05
Wwc2	1.362	7e-16
Gm14286	1.361	1.6e-05
Hnf1aos2	1.361	0.0015
Parp14	1.361	2.9e-76
Lrp12	1.36	5e-49
AA386476	1.359	0.0011
Pipox	1.358	1.2e-51
AI480526	1.357	2e-07
Kcnj2	1.357	3.6e-29
Hydin	1.355	9.8e-06
Krba1	1.353	1.4e-34
mt-Nd4	1.352	8.5e-68
Vwa1	1.352	4.5e-25
Ccdc114	1.351	6.1e-21
Mroh7	1.349	4.6e-05
Cfap61	1.346	0.0093
Ddx43	1.346	0.026
Impg2	1.345	3.8e-09
Zg16	1.345	1.5e-54
Drp2	1.34	0.0016
Sh3bgr	1.34	0.035
Sap25	1.339	4.2e-05
Xkr6	1.339	1.1e-14
Gm42890	1.338	0.001
Sh3pxd2a	1.338	9e-28
Cspg5	1.335	0.001
Dlc1	1.335	2.7e-05
Gm21049	1.334	8e-08
H2-DMa	1.334	1.3e-15
Mmel1	1.332	0.0023
Gm42664	1.331	1.7e-06
Gm11948	1.33	0.00034
Gm21781	1.326	8.9e-06
Gm28439	1.325	1.2e-16
Serpinf2	1.324	1.9e-08
Btnl6	1.323	3.7e-16
Nlrc3	1.323	2.5e-28
Scfd2	1.323	1.1e-45
Gm22579	1.322	9.1e-05
Tmem150a	1.322	8.6e-15
2010001E11Rik	1.321	1.9e-55
Cd302	1.321	3e-52
Vstm2l	1.32	9.9e-10
Proz	1.318	1.5e-42
Ptgs2	1.318	0.015
Bmp8a	1.317	2.1e-06
Hsd17b14	1.315	0.011
Gm11696	1.314	0.00064
Tap2	1.314	1e-69
Tnfrsf25	1.314	0.00025
Gm38319	1.308	0.0076
Unc93a	1.308	5.4e-15
E2f2	1.306	1.1e-117
Abcc8	1.305	1.1e-07
Slc4a11	1.303	1.6e-16
Zfp365	1.303	0.014
RP23-338G5,4	1.299	0.049
Ddah2	1.297	4.5e-12
Gm43375	1.296	0.0014
Lhfpl2	1.296	2.2e-30
Ppp1r14c	1.296	0.041
Rnd2	1.295	2.5e-52
Cyp2u1	1.294	2.9e-40
Lime1	1.294	0.023
Otud1	1.294	6.7e-09
Klhl13	1.293	8.7e-08
Gm14443	1.29	0.018
Gm43820	1.29	0.0011
Gm43858	1.29	0.0012
Mapk8ip2	1.288	0.00071
Rbm12b1	1.288	1.2e-16
Snora31	1.288	2.2e-05
Mcoln2	1.286	9.3e-44
Aqp3	1.284	2.7e-12
Pisd-ps2	1.284	1.8e-06
Sphk1	1.284	2e-29
Baiap3	1.28	5.1e-10
Zfp772	1.28	1.3e-14
Lrrc8e	1.279	1.7e-16
Tmem40	1.279	0.01
Podxl	1.278	7.1e-29
Gm16863	1.277	0.027
2010103J01Rik	1.276	1.8e-12
Abcg5	1.276	6.9e-58
F10	1.276	0.0063
Gm22806	1.276	0.0062
2010001K21Rik	1.275	0.00072
A930006K02Rik	1.275	0.004
Gm10434	1.275	0.01
Gm43759	1.275	1.3e-05
Pcdhga7	1.275	0.036
Rab26	1.275	0.016
Ttc36	1.275	2.9e-05
Ahnak2	1.274	0.019
Itgam	1.274	5.3e-07
Vegfc	1.274	3.3e-08
Tnfrsf19	1.272	1.4e-15
Abca8b	1.271	0.0006
Calr-ps	1.271	0.044
Miat	1.27	1.7e-11
Nmb	1.27	0.0062
Wdpcp	1.27	2.5e-09
4930539J05Rik	1.269	0.0024
Apoa4	1.269	3.8e-97
Bbox1	1.268	9.7e-20
Cux2	1.268	0.0048
Hist2h3c2	1.268	0.0015
Pnldc1	1.268	0.0023
mt-Tq	1.267	0.0006
Ripply3	1.267	0.00088
Dpep1	1.266	1.1e-139
Gm20605	1.264	1.2e-05
Aim2	1.263	8.1e-102
Arl9	1.263	0.034
Ivl	1.263	0.022
Cd177	1.261	3.3e-19
Gm37309	1.26	0.00089
Slc5a11	1.26	4.8e-24
Gm11651	1.255	0.015
Olfr558	1.255	0.024
Wtip	1.255	3.8e-23
B3gnt6	1.254	0.024
Tspan9	1.254	7.8e-31
RP23-234N16,6	1.253	0.00076
Clmp	1.25	0.039
5730420D15Rik	1.248	0.019
Epb41l1	1.248	1.9e-53
Mlxipl	1.248	1.5e-21
Arx	1.247	0.00047
Kank2	1.245	8.6e-36
Lyz1	1.245	1.1e-145
Isl1	1.244	7.2e-05
Thbs1	1.244	2.6e-40
Rhbdl1	1.243	2.4e-07
Vsig1	1.241	0.0017
Kank3	1.24	1.5e-10
Gm4189	1.238	0.021
H2-Q7	1.238	2.4e-10
Tmem44	1.237	1.1e-05
Gm9515	1.236	1.8e-11
Metap1d	1.236	1.1e-34
Il11	1.235	0.019
Ttc16	1.234	4e-10
Rgs2	1.233	1.3e-16
Csf2	1.232	0.012
Dnd1	1.231	0.00099
E330034L11Rik	1.231	5.5e-08
Il22ra1	1.23	9.9e-21
Phf11c	1.23	6.2e-09
B930036N10Rik	1.229	0.012
Gm20342	1.227	1.7e-10
Gm43031	1.226	0.0041
Arhgap40	1.225	5.6e-07
Casc1	1.225	0.019
Fgd3	1.224	1.8e-14
Gm766	1.224	4.6e-55
Camk1	1.223	4.1e-23
Gdpd2	1.223	2.2e-83
Mx2	1.223	0.00034
RP23-335G1,1	1.223	1.3e-07
Cbx7	1.222	1.8e-38
Mfsd6l	1.222	1e-48
Gm12511	1.221	0.019
Dubr	1.219	1.1e-06
Snora17	1.218	0.012
Gm9320	1.217	0.00025
Gimap8	1.216	0.011
Zfp92	1.216	7.7e-22
Ddx60	1.215	1e-15
Cep112	1.214	1.7e-05
Edn2	1.214	2.6e-06
Gm18734	1.212	0.006
Otog	1.212	0.017
Slc36a1	1.212	1.9e-77
Tvp23a	1.212	2.6e-06
Aoc3	1.211	0.011
Ccl6	1.211	5e-49
Nudt17	1.211	0.05
Il20rb	1.21	1.7e-08
Pde4c	1.21	3.6e-08
Gm38303	1.209	0.00049
Ugt2b1	1.209	0.031
Gm11697	1.208	0.00043
Clca1	1.207	2.7e-49
Jdp2	1.204	2.8e-10
Pde11a	1.204	0.0095
Sfta2	1.202	0.0053
Klhdc7a	1.201	1.1e-17
Lrat	1.199	2e-26
Nrip2	1.198	0.028
Dio1	1.197	2e-09
Hist1h1c	1.195	1.1e-88
Gm43597	1.193	0.0011
Cyba	1.192	3.8e-127
Npff	1.192	0.0016
Cyp2b10	1.191	2e-30
Gm12498	1.189	0.017
Btnl4	1.185	2.3e-48
Fer1l4	1.185	0.0077
Tmem82	1.185	1.1e-50
Abcg8	1.181	8e-38
St8sia3	1.181	0.045
Gm23458	1.18	0.038
Capg	1.178	1.8e-14
Gm42783	1.178	0.023
A930038B10Rik	1.174	3.6e-11
Dpp7	1.174	2.1e-61
Olfml2a	1.174	0.029
Gm43679	1.173	0.022
Scin	1.172	4.5e-106
Sst	1.171	3.6e-09
Elk3	1.17	2.1e-09
Gm20775	1.17	9.7e-09
Sct	1.17	1.3e-15
4930509G22Rik	1.169	0.00062
Chp2	1.169	3.9e-97
Rasgrp3	1.169	0.04
Gm43328	1.167	0.002
Defa5	1.165	9.6e-27
Gm4070	1.162	2e-05
Fmo4	1.161	3.8e-28
Vsig10l	1.16	0.021
2510016D11Rik	1.159	0.0098
Irx3	1.158	0.036
Cfap36	1.156	2e-25
Tnnt1	1.156	4.5e-07
Gm43314	1.155	0.017
Ikbke	1.155	2.7e-28
Smcp	1.154	4.6e-17
Arntl	1.153	1.2e-70
Nrg4	1.152	3e-33
Gm25945	1.151	0.032
E330011M16Rik	1.15	0.034
Palm	1.149	4.6e-07
Rab30	1.149	1.3e-57
Reg3g	1.149	5.9e-151
Lpar2	1.148	1.3e-69
Gm43362	1.147	0.032
Slc41a2	1.146	7.1e-67
Sync	1.146	0.00012
Cyp3a25	1.142	7.4e-128
Rbpms2	1.142	0.0012
Atat1	1.141	2.3e-13
Slc26a6	1.141	1.2e-31
Slc16a5	1.139	8.4e-20
Rltpr	1.138	0.0021
Prickle4	1.137	0.014
Slc51a	1.137	1.8e-67
Sprr2f	1.137	1.3e-05
Xpnpep2	1.136	8.5e-28
Scg5	1.135	4.8e-07
Dok3	1.134	0.0036
Cyp4v3	1.133	1.4e-36
Csf2ra	1.132	4.4e-12
Gm13597	1.132	0.0036
Me3	1.132	4.4e-06
Tnnt2	1.132	0.0027
Ddit4l	1.131	1.4e-11
Ifit1bl2	1.131	1.6e-16
Cyp2j5	1.128	0.025
Pbx4	1.128	3.6e-08
Slc27a4	1.126	1.6e-37
Ugt2b36	1.126	4.4e-20
Nfe2l3	1.122	0.023
Gm38150	1.121	0.0014
Gm9726	1.117	0.011
Zfp57	1.117	0.022
Capn8	1.115	3.9e-05
Plbd1	1.115	3.1e-63
1700102P08Rik	1.112	0.034
Ace	1.112	4.9e-36
Ap3b2	1.112	0.02
Baiap2l1	1.111	1.3e-45
Slc2a5	1.111	2.8e-26
Mir7-1	1.11	0.0089
Serpine2	1.11	0.041
E230001N04Rik	1.109	0.041
Lama3	1.109	2.9e-09
Mir31	1.108	0.026
Phtf1os	1.107	0.0074
Pdzd3	1.106	9.6e-49
Rnf24	1.106	3.2e-15
Rilp	1.105	1.5e-12
Ltb4r2	1.102	6.6e-12
Rab10os	1.102	2.9e-35
Cacna1d	1.101	0.0073
Kifc2	1.101	2.9e-05
Gm15675	1.099	0.00014
Mfsd2b	1.098	0.0038
2610037D02Rik	1.097	0.012
Cercam	1.097	0.032
Gm15446	1.097	5e-12
Ugt1a9	1.096	1.9e-84
Vav1	1.095	0.0016
Ildr1	1.094	2.1e-41
mt-Nd5	1.091	1.9e-42
Galt	1.09	5.7e-27
Gm21092	1.09	9.4e-19
Lipg	1.089	5.1e-89
Adh1	1.088	5.4e-68
1110032F04Rik	1.087	0.029
Osgin1	1.087	6.1e-58
Pcnxl4	1.086	6.9e-10
Lrp1	1.085	5.2e-09
Sall2	1.084	0.00052
Syk	1.084	8.1e-20
Ypel2	1.084	2.2e-49
mt-Nd2	1.083	1.1e-60
Vwa7	1.083	0.0047
4933408B17Rik	1.082	0.026
Cdh9	1.082	0.00086
Pla2g12b	1.082	4.1e-71
A130014A01Rik	1.081	6.7e-13
G630090E17Rik	1.081	1.5e-50
Rundc3b	1.081	4.2e-86
Zfp457	1.081	1.4e-06
Nt5e	1.079	0.00083
Pepd	1.078	5.6e-86
Hist1h2al	1.077	3.8e-16
2510009E07Rik	1.076	1.2e-07
Zfp949	1.076	6.6e-32
Kcnk5	1.075	5e-65
Slc38a6	1.075	8.7e-21
Snhg7os	1.075	0.0034
Npnt	1.074	1.8e-34
Gm27003	1.071	0.0081
Gm37415	1.071	0.0005
Arl6	1.07	5.5e-08
A430057M04Rik	1.069	0.00093
Ern1	1.068	1.3e-43
4833418N02Rik	1.067	6.2e-09
Apob	1.067	3.5e-10
Gm11695	1.066	1.7e-27
Evpl	1.065	1.6e-41
Mov10	1.065	9.9e-94
Amigo3	1.064	2.4e-07
Lgals3	1.064	1.3e-12
Sypl2	1.064	5.6e-05
Gm21596	1.063	6.7e-07
Slc26a2	1.063	5.2e-32
4732440D04Rik	1.062	0.0047
Acsm5	1.06	1.9e-06
Mt2	1.059	2e-29
Slc9a3	1.059	2.1e-26
Prkch	1.057	0.00075
Lect2	1.054	0.036
Pbxip1	1.054	3.5e-74
Ppap2a	1.054	8.1e-88
A930004J17Rik	1.05	1.2e-05
Ablim2	1.05	5e-14
E230016M11Rik	1.05	4.3e-06
Gm5602	1.05	0.016
Lingo4	1.05	0.00015
Xaf1	1.05	0.036
Dzip1	1.048	0.032
Mme	1.047	4.9e-32
1810017P11Rik	1.046	0.0014
Fam47e	1.046	0.00095
Gm42469	1.045	0.0091
Rpph1	1.045	0.0025
Fam132a	1.044	1.6e-05
Acta1	1.043	3.1e-34
Akap5	1.043	0.0082
Arhgef2	1.043	2.4e-25
Hes2	1.042	2.4e-12
4933421O10Rik	1.039	3e-10
Gm10222	1.039	0.002
Gm12888	1.039	0.001
Serpinc1	1.039	0.0073
Gnao1	1.038	0.00035
Clic5	1.037	1.6e-101
Cadps	1.035	0.002
Sema3e	1.035	6.2e-06
Als2cr12	1.034	6.2e-09
Gm17705	1.033	0.0053
Etv1	1.031	0.0013
Tubb6	1.031	0.00034
Maf	1.029	6e-22
Ly75	1.028	3.4e-27
2210404O09Rik	1.027	7.4e-19
Trp53inp1	1.027	3.6e-23
Exd1	1.026	7.8e-12
Gm13648	1.026	9.2e-06
Slc23a2	1.026	2.4e-35
Cyp2c55	1.025	7.4e-33
Echdc3	1.025	1.4e-17
Rbp2	1.025	8.6e-99
5730405O15Rik	1.024	0.013
Nmnat2	1.024	0.00023
Pax6	1.024	0.00095
Adh7	1.022	4.7e-05
AI429214	1.021	1.3e-06
Ace2	1.02	2e-36
Gm14681	1.02	2e-09
Nexn	1.019	0.0084
Rab40b	1.019	0.011
Ghrl	1.018	3.6e-06
Mettl7b	1.018	8.4e-11
Noxa1	1.018	1.9e-71
Sis	1.018	2.5e-15
Fggy	1.016	4.4e-11
Igfbp3	1.016	0.046
Igsf9	1.016	2e-25
9530056K15Rik	1.015	0.00021
Zfp354a	1.015	9.6e-13
9330182L06Rik	1.014	0.013
Sdr9c7	1.013	0.036
Ugt1a6b	1.013	0.00011
Gm43039	1.012	0.04
Ctgf	1.011	0.0001
Dhx58	1.01	3.7e-09
Abca1	1.008	2.5e-06
Gm11127	1.008	2.4e-05
Gm24727	1.008	0.028
Adamts7	1.006	0.021
Asb4	1.005	0.05
Osbpl6	1.004	8.5e-71
Akr1b7	1.003	4.5e-42
Ankrd16	1.003	2.1e-12
Slc7a8	1.003	6.5e-69
Adh4	1.002	1.8e-41
Col11a2	1.002	1.6e-07
1700019G17Rik	1.001	6.1e-92
Car15	1.001	0.018
Map3k6	1	3.2e-13
Zfp111	1	3.5e-30
Gm11266	-1	0.0025
Gm4980	-1	3.5e-05
Fbxw4	-1.002	5.3e-39
Gm15459	-1.002	8.5e-117
Vti1a	-1.002	1.4e-85
S100a16	-1.003	9.7e-57
Efna3	-1.004	5.7e-42
Vegfb	-1.004	2.2e-76
Zfp651	-1.005	1.1e-05
Ciart	-1.011	1.6e-19
Mgll	-1.011	0.0038
Mypop	-1.012	7.4e-06
Foxq1	-1.013	3.2e-51
Gm15327	-1.013	0.0043
Areg	-1.017	1.5e-55
Fmnl2	-1.017	6.8e-47
Gm17709	-1.018	0.0011
Gm1821	-1.018	4.5e-27
Gm37145	-1.018	4.4e-05
2010109I03Rik	-1.019	0.0016
Slc25a4	-1.02	4.2e-85
Erich2os	-1.021	0.046
Fgd1	-1.021	3e-24
Gm6083	-1.022	0.00013
H1fx	-1.022	8.1e-05
Gm10689	-1.024	0.03
Pparg	-1.024	8.4e-60
Gm20684	-1.025	0.011
Rims2	-1.026	1.5e-21
Rn18s-rs5	-1.026	2.2e-06
Gm3555	-1.028	0.0031
Grm2	-1.028	0.0094
BC021614	-1.03	4.7e-65
Ccdc126	-1.031	5e-11
Slc39a10	-1.031	1e-42
Fgfbp3	-1.033	8.8e-10
Plscr4	-1.033	6.3e-08
Igfbp2	-1.034	0.036
Ffar4	-1.035	1.1e-26
Capza1	-1.037	3.9e-106
Chn2	-1.037	5.3e-59
Ly6d	-1.04	0.021
Rnls	-1.04	9.6e-06
Clec11a	-1.041	8.8e-05
Gm26669	-1.043	3.9e-08
Bbs2	-1.044	5.3e-22
A230103J11Rik	-1.045	0.0076
Habp2	-1.045	2.3e-53
Lck	-1.046	5.5e-11
Mapk12	-1.046	0.0017
Ica1	-1.047	1.5e-36
S100a5	-1.047	0.00093
Gm42460	-1.048	0.0075
Phlda1	-1.048	4.6e-123
Gm21967	-1.049	3.7e-44
St3gal3	-1.05	1.1e-38
Hoxb3	-1.052	2e-05
Hsd3b2	-1.052	0.028
Gm4596	-1.053	0.021
Lhfpl4	-1.053	0.048
Nos3	-1.053	4.4e-05
Adra2a	-1.054	1.3e-77
Gm14966	-1.054	8.5e-05
Cgnl1	-1.056	1.1e-19
RP24-127M20,11	-1.056	5.5e-06
Tmc7	-1.057	7.6e-13
Acot12	-1.058	0.00042
Atp10d	-1.059	0.0087
Trim6	-1.061	8.8e-05
C77370	-1.062	3.8e-13
Gm15616	-1.067	0.0037
Gm4799	-1.067	0.0032
Gm13394	-1.069	1e-132
Amica1	-1.07	8.6e-99
Nr1d1	-1.07	4.7e-88
4933421A08Rik	-1.071	1.7e-12
Pcyox1l	-1.072	4.9e-66
Adm	-1.073	2e-36
Itga7	-1.073	1.5e-06
S100a14	-1.073	3.5e-78
Gm14292	-1.075	6.7e-15
Gml	-1.075	0.0049
Btc	-1.076	8.3e-68
Crip2	-1.076	5.3e-13
Fam129c	-1.078	1.2e-08
Gm27219	-1.079	0.017
Katnal2	-1.08	0.00011
Gpr137b-ps	-1.083	0.0054
Wdr93	-1.083	0.00024
Gm11110	-1.088	9.8e-18
Npm3	-1.088	6.6e-52
Snora57	-1.088	1.1e-05
Amd2	-1.089	2.4e-11
Gm26518	-1.09	4.5e-05
Shroom1	-1.09	0.013
Gm12312	-1.092	2.7e-06
Loxl4	-1.092	0.0011
Atp6v0e2	-1.093	4.1e-43
Camk2n2	-1.093	3.2e-10
Ifi27l2b	-1.095	2.8e-40
Lamb1	-1.095	5.7e-09
Nrgn	-1.095	0.0054
Gm17099	-1.096	0.0078
Ctf1	-1.098	3.8e-19
Gm15452	-1.099	0.038
Tmem109	-1.103	4.5e-96
Thsd4	-1.104	4.5e-15
Borcs7	-1.107	1.6e-41
Sbsn	-1.114	5.1e-06
Avpi1	-1.117	6.2e-83
Tbx6	-1.119	0.0056
Tppp	-1.125	8.5e-14
Bloc1s2-ps	-1.127	0.026
D430040D24Rik	-1.127	9.2e-05
Cyp27a1	-1.128	1.8e-33
9430037G07Rik	-1.129	0.043
Nol3	-1.13	6.1e-10
Lipk	-1.132	0.0008
E030030I06Rik	-1.133	1.7e-10
Foxo6	-1.134	7.4e-06
Kcnq1ot1	-1.135	0.001
6330549D23Rik	-1.137	0.00021
Gm29236	-1.138	0.034
Syce2	-1.139	4.5e-53
Gkn3	-1.141	3e-17
Gm16090	-1.141	0.012
Gm2061	-1.142	1.2e-23
Rpl34-ps1	-1.143	3.2e-43
Rph3al	-1.146	1.2e-77
Obfc1	-1.147	2e-35
2210417A02Rik	-1.152	1.5e-09
Gm33051	-1.152	4.8e-06
Plekhd1os	-1.152	9.7e-09
Rnf157	-1.152	1.2e-70
Map3k15	-1.153	8.4e-61
Inpp4b	-1.156	2.2e-11
Ttll13	-1.156	0.0063
Smtnl2	-1.157	4.7e-52
Fam204a	-1.158	1.5e-86
Macrod2	-1.158	8.2e-13
Gm5525	-1.159	1.2e-10
Reg1	-1.159	3.4e-84
Tmem171	-1.159	3.1e-79
Slc40a1	-1.16	1.4e-137
Parm1	-1.162	2e-77
Gm19619	-1.163	0.0012
B3gnt5	-1.164	1.1e-07
Lrrc39	-1.165	4.1e-10
Gm10143	-1.166	0.0014
Adgrf1	-1.169	0.023
Amz1	-1.17	2.4e-07
Gprc5b	-1.17	3.6e-15
Asns	-1.185	1.3e-154
Kcnn1	-1.185	0.02
Ifitm3	-1.191	6.9e-61
Gm8420	-1.192	9e-05
Agxt	-1.193	0.00014
Gm12316	-1.193	0.031
Gm11222	-1.194	1.6e-09
Ces1b	-1.196	5.2e-10
Gm7324	-1.198	0.034
D630003M21Rik	-1.199	1e-05
Gm14410	-1.2	4.4e-28
Pcx	-1.2	9.1e-105
Rpl34-ps2	-1.2	0.00039
Unc13a	-1.2	6e-21
Slc39a8	-1.201	1e-103
Gsto2	-1.203	0.0099
Trmt112-ps2	-1.203	0.0016
Nanos1	-1.206	2.3e-28
Ms4a12	-1.207	1.9e-73
Pck2	-1.207	6.5e-75
Ass1	-1.209	1.4e-49
Faim2	-1.21	3.6e-06
Gm20531	-1.21	0.0092
Gm3756	-1.212	4.3e-12
Aqp5	-1.213	0.0092
Gm5321	-1.213	0.02
Gm9260	-1.213	1e-20
Ncmap	-1.214	6.8e-05
Shisa2	-1.214	2.5e-78
Rnf130	-1.217	7.3e-44
Mthfd2	-1.218	4.8e-142
Rps6ka6	-1.219	3.5e-67
Eda2r	-1.222	3.7e-18
Fbxo10	-1.223	2.3e-17
Thnsl1	-1.224	6e-29
Cybrd1	-1.225	1e-100
Tmem132a	-1.23	1.3e-75
Ccdc85b	-1.231	2e-66
n-R5-8s1	-1.231	0.026
Rnaset2a	-1.231	2.7e-97
Pnliprp2	-1.232	2.6e-157
2010009K17Rik	-1.236	0.00013
Gm1866	-1.236	0.0024
Tpm3	-1.236	2.8e-175
Dsel	-1.238	1.4e-12
Il1rn	-1.239	1.4e-13
A930007I19Rik	-1.24	2.2e-06
Insc	-1.241	6.3e-28
1700018L02Rik	-1.242	0.0026
Pthlh	-1.243	4.5e-38
Gpr179	-1.246	0.015
1700016K19Rik	-1.248	3.2e-16
Fam189a2	-1.248	1.2e-84
Gm38345	-1.248	0.03
C330013J21Rik	-1.249	0.00088
Pla2g2f	-1.25	2e-44
Gm4419	-1.253	3.9e-10
Zfp879	-1.253	0.046
Gm9825	-1.254	1.2e-71
Gm4221	-1.259	0.018
Gpc3	-1.26	7.4e-05
Rab3il1	-1.26	0.00038
Hoxa4	-1.262	2.4e-05
Angptl6	-1.265	2.7e-12
Pcgf5	-1.265	7.2e-90
Ccdc162	-1.266	2.3e-06
Pyroxd2	-1.266	1.8e-68
Snai2	-1.269	0.016
Gm14150	-1.27	4.3e-41
Lhx5	-1.27	0.01
Rtn1	-1.27	2.9e-05
Sdr16c6	-1.27	0.00086
E030042O20Rik	-1.272	1.1e-06
Elfn1	-1.273	0.02
Rhd	-1.274	0.039
Gm6745	-1.276	0.034
Ccnb1ip1	-1.277	4.5e-35
Fam49a	-1.278	2e-24
Lrp8os3	-1.278	0.00018
Rpl3-ps1	-1.278	5.6e-159
Zfp862-ps	-1.28	2.2e-17
Fam183b	-1.283	1.4e-10
Gm5424	-1.286	0.023
Zfp28	-1.286	7.1e-05
Kcnq4	-1.291	0.007
Mmp17	-1.293	1e-05
Adamts1	-1.295	0.0022
Ampd3	-1.295	2e-51
Tmem92	-1.295	0.045
Gm14573	-1.297	0.044
Cyp27b1	-1.298	0.00046
Rap1gapos	-1.3	1e-06
Dpysl3	-1.301	1.5e-42
Ldb3	-1.305	1.6e-115
Gm10629	-1.306	0.00018
Neto2	-1.306	1.5e-34
Pacsin1	-1.309	0.0047
Gm9855	-1.31	2.8e-73
Gm6472	-1.312	4.3e-112
Gm10263	-1.313	2.3e-07
Gm37422	-1.313	0.034
Gfra4	-1.314	0.015
Chd5	-1.322	0.0053
Car12	-1.323	9.2e-171
Tnfrsf18	-1.326	1.1e-06
1700001G17Rik	-1.328	0.0019
Gm11942	-1.328	3.9e-30
Gm13421	-1.329	3.3e-16
Gm5292	-1.331	0.00039
Mus81	-1.331	1.8e-94
Gm10420	-1.332	0.0012
Gm17661	-1.335	0.0012
Pla2g5	-1.337	1.9e-56
Chac1	-1.34	7.2e-55
Hcst	-1.343	0.0008
Slc1a4	-1.344	1.7e-90
Hs3st3b1	-1.347	4.6e-08
Spin4	-1.347	0.0013
P3h4	-1.348	2.9e-27
Rab34	-1.35	6e-18
Mill2	-1.359	0.00033
Carns1	-1.363	0.0037
Pde3b	-1.364	2.1e-64
Hk1os	-1.365	0.00037
Upk3bl	-1.366	0.028
Cadm1	-1.37	5.3e-88
Gm14388	-1.374	0.00026
Scpep1	-1.374	3.2e-210
Dach2	-1.38	1.2e-06
Mylk3	-1.384	5.4e-07
Pou4f1	-1.386	8e-11
Gm5228	-1.39	0.0085
Mpz	-1.391	3e-13
Gm26779	-1.392	1.5e-06
Gdf15	-1.394	4e-72
Lyrm7	-1.396	1.2e-41
Gm7993	-1.4	1.1e-107
9330179D12Rik	-1.402	0.041
Tle6	-1.409	1.2e-38
Ptges	-1.411	0.0018
9530034E10Rik	-1.412	6.4e-05
Pld4	-1.419	0.00093
Gm16754	-1.425	5e-29
Hoxb4	-1.427	1.9e-08
Tgm5	-1.427	0.028
Peli2	-1.428	5.4e-33
4930458D05Rik	-1.43	7.7e-06
Gm10020	-1.43	9.5e-131
Tnfrsf8	-1.43	2.7e-12
Gm6576	-1.432	0.011
Gm10684	-1.436	1.1e-07
Chrm3	-1.441	8.5e-32
Gm6741	-1.441	0.049
Mir5136	-1.441	0.049
C230035I16Rik	-1.444	2.7e-06
Gm14420	-1.446	5.5e-54
Lipc	-1.446	0.0071
Nwd1	-1.452	0.0028
Eid2	-1.453	1.3e-06
Ifitm1	-1.454	0.011
Hist1h4d	-1.46	0.012
Iqcg	-1.463	3.1e-10
Gm4987	-1.464	0.00052
Aipl1	-1.467	0.018
Rpl15-ps2	-1.467	6.8e-28
Gm21844	-1.468	0.036
Hps1	-1.47	4.1e-161
Gm10109	-1.471	0.0079
Gm6139	-1.472	0.00051
Ankrd22	-1.481	7.1e-23
Fut1	-1.488	4.8e-13
Mboat2	-1.492	1.5e-155
Creb3l1	-1.493	1.4e-115
Fam171a2	-1.497	8.9e-39
Cnnm1	-1.498	1.8e-68
Gm8797	-1.5	0.00018
Cyp1b1	-1.501	0.0088
Gatm	-1.505	6e-21
Kcnh2	-1.507	2.3e-32
Ak4	-1.508	2.6e-157
Dnah2os	-1.513	0.016
Gm6311	-1.52	0.0038
Asb16	-1.522	7.5e-21
Gm15491	-1.522	5.6e-05
Prl2c3	-1.524	2.6e-12
Gm13835	-1.526	1.9e-16
RP23-252F4,4	-1.527	0.015
Esam	-1.532	1.6e-37
Ppm1n	-1.532	0.0097
Dusp4	-1.537	9.1e-64
Grin1	-1.537	1.1e-77
Trpv2	-1.539	0.0001
8430408G22Rik	-1.541	7.7e-09
Gm11613	-1.542	4.4e-26
Bmp4	-1.558	3.8e-06
Kif26b	-1.57	2.4e-10
Ltk	-1.573	9.4e-34
Ptgds	-1.576	0.00045
Phgdh	-1.578	4e-253
Ndnf	-1.579	0.0071
Adhfe1	-1.58	6.2e-08
Gm26707	-1.58	0.0071
Gm13130	-1.581	1.5e-08
Gm6257	-1.582	3.7e-05
Epb42	-1.585	2.3e-62
Galnt6os	-1.585	0.0082
Gm16244	-1.585	7.9e-05
Grap	-1.585	0.0046
Gm11240	-1.587	4.3e-11
Hgfac	-1.59	3.3e-69
Pycr1	-1.593	8.1e-92
Rybp-ps	-1.597	0.00013
Gm684	-1.599	9.7e-54
Hsd3b3	-1.621	8.7e-05
Gm15912	-1.622	0.0051
Fgf2	-1.623	0.046
3110045C21Rik	-1.625	1.4e-11
Gm15234	-1.625	0.042
Onecut3	-1.627	0.00096
Gm14322	-1.63	4.2e-05
9930038B18Rik	-1.631	1.8e-09
Car8	-1.647	4.4e-256
AI118078	-1.65	3e-54
Serpine1	-1.65	2e-37
Dbp	-1.653	4.2e-132
RP23-359M3,5	-1.653	0.00043
Styxl1	-1.653	0.00071
Il12rb1	-1.66	6.8e-14
Sh2b2	-1.662	9.5e-14
Tomm6os	-1.662	1.4e-10
Hhex	-1.666	5.4e-08
Thsd7b	-1.666	0.0056
Gm26825	-1.667	1.9e-11
Kif26a	-1.671	0.012
Pcdhga9	-1.671	1.7e-06
Mgarp	-1.674	3.2e-07
Slc7a11	-1.678	3.1e-21
Kcnf1	-1.684	2.1e-105
1600014C23Rik	-1.685	6e-15
Hist1h4b	-1.691	0.032
9430069I07Rik	-1.692	2.7e-06
Rasl2-9	-1.696	0.0017
9430037O13Rik	-1.698	0.00052
Artn	-1.698	4.7e-13
Gm7809	-1.703	6.5e-10
Pappa2	-1.703	7.2e-25
Gm42815	-1.706	0.00016
Setbp1	-1.706	1.7e-10
Ugt8a	-1.706	0.05
Tenm4	-1.708	1.6e-16
Spag6	-1.713	0.0013
Fgf9	-1.714	5.1e-20
Mir8116	-1.723	0.0044
Unc5a	-1.724	5.7e-20
6720489N17Rik	-1.734	3.4e-12
Cuedc1	-1.737	8.9e-74
A430073D23Rik	-1.749	0.0021
Marveld1	-1.755	4.3e-112
Hist1h2ae	-1.758	1.1e-06
Psat1	-1.759	0
Rpp25	-1.76	2.3e-56
Plod1	-1.762	2.7e-93
Rps15a-ps6	-1.762	1.2e-70
1700016H13Rik	-1.765	0.021
Lzts1	-1.767	0.0034
Faddos	-1.769	0.0042
Zfp334	-1.77	0.00086
Nlrp10	-1.771	9.8e-06
Klhl8	-1.772	3.6e-49
2810429I04Rik	-1.775	3.2e-17
Chst15	-1.775	3.7e-22
Rpl12-ps1	-1.785	0.035
Cxcr4	-1.791	2.3e-11
Sema7a	-1.792	1.4e-257
Gm19791	-1.793	0.00041
Gm17322	-1.794	2.4e-20
Mcpt2	-1.794	3e-05
Gm16505	-1.799	0.00062
C030037D09Rik	-1.801	3.5e-26
Nrp1	-1.811	7.2e-51
Psg17	-1.811	0.0055
D130051D11Rik	-1.813	1.5e-07
Gm26877	-1.813	0.003
Pde4a	-1.813	5.3e-33
Gm43270	-1.82	0.00091
Tmem74b	-1.823	0.00029
Vipr2	-1.826	0.015
Hist1h3a	-1.827	0.035
Pcdhb22	-1.827	0.023
Hoxa2	-1.829	9.7e-14
Slit2	-1.829	4.7e-26
Gas1	-1.83	2e-41
Gm14820	-1.833	0.0048
Tsga10ip	-1.834	2.5e-09
Ak3l2-ps	-1.836	4.6e-05
Cyp3a63-ps	-1.838	0.035
Klf2	-1.844	3.4e-09
Gm13073	-1.847	0.0025
Adgrb1	-1.861	0.024
Lgi2	-1.862	0.024
H60b	-1.864	6.8e-10
1700001O22Rik	-1.869	9.4e-25
Alox12b	-1.876	1.7e-15
Hoxa3	-1.885	3.5e-56
A830039N20Rik	-1.891	0.011
Isoc2b	-1.901	9.7e-54
Tspan18	-1.907	0.0001
Cyp11a1	-1.91	0.037
Gm28455	-1.91	0.037
Itm2a	-1.91	0.0048
Amer2	-1.911	0.037
Gm14022	-1.922	0.00044
Glt1d1	-1.927	6e-26
Ipcef1	-1.947	2.5e-07
Lingo3	-1.947	2.1e-08
Gm2539	-1.955	6.6e-08
Atp4a	-1.96	6.6e-20
RP23-177G20,1	-1.961	0.025
Ltbp4	-1.963	4.5e-14
Gm16938	-1.982	5.6e-06
Myo18b	-1.987	0.00057
Aldh1l2	-1.991	1.5e-143
Mamld1	-1.993	2.5e-49
C87977	-1.994	1.9e-10
Gm16049	-1.995	0.025
Shh	-1.998	0.002
Gnb4	-2.002	0.011
Cldn9	-2.007	0.016
Rasd1	-2.007	8.4e-41
4930405A21Rik	-2.008	0.0053
4930483J18Rik	-2.009	0.017
Gm15050	-2.012	0.0082
Gm16425	-2.018	0.00022
Cd274	-2.037	2.3e-36
Gm5069	-2.05	1.7e-12
Meis1	-2.05	5.5e-08
Tmsb15l	-2.055	0.046
Gm20703	-2.06	0.01
Gm26641	-2.061	0.0015
Gpr183	-2.061	0.0015
Gm26786	-2.065	0.041
Slc7a2	-2.066	2.6e-27
Gm11670	-2.068	0.0075
Gm10069	-2.088	6.3e-14
Gm7150	-2.088	0.039
[truncated: 208 more rows]
