# Supplementary material for: HDAC1 and HDAC2 independently regulate common and specific intrinsic responses in murine enteroids
Source: Sci Rep. 2019 Mar 29;9:5363. doi: 10.1038/s41598-019-41842-6 (PMC6441098; doi:10.1038/s41598-019-41842-6)
Supplement: Supplementary file 8 — Supplementary Table S6 [file 41598_2019_41842_MOESM8_ESM.xlsx]

## Sheet: Feuil1
gene_symbol	log_FC (HDAC2-/- / Ctrl)	deseq,adj,pvalue
Gm10451	10.74	4.5e-189
Zfp125	9.654	2.1e-92
Retnlb	9.248	0
Nrn1	8.704	3.8e-49
Xist	8.534	5.5e-188
Nos2	8.487	0
Nlrp1b	8.121	3e-110
Kcnj8	7.862	3.6e-28
Xlr3b	7.469	1.1e-21
Rec8	7.406	8.4e-96
3110053B16Rik	7.202	2.6e-76
Gm10478	7.171	7.8e-18
Gm9312	6.938	8e-13
Il1r1	6.721	1.2e-08
AI467606	6.708	5.8e-219
Gas7	6.622	2.2e-12
Pm20d1	6.608	0
Gm6020	6.492	2.4e-11
Cyp2d22	6.423	9.1e-179
Pcdhga11	6.306	5.1e-10
Magix	6.222	1.8e-09
Zfp783	6.194	8.3e-118
Gm13178	6.181	3.2e-09
Oas1g	6.07	6.3e-22
Tsix	5.981	0.00053
Serpina1c	5.934	2.3e-06
1700048O20Rik	5.728	7.8e-07
Chst2	5.668	1.5e-06
1700020N18Rik	5.606	2.7e-06
Gm13154	5.603	5.1e-23
Efcab12	5.554	7e-05
Dscaml1	5.534	4.9e-32
Rhox5	5.478	9.8e-12
Tfpi	5.459	1.4e-293
Btn2a2	5.458	1.1e-30
Nxf7	5.371	2e-13
Col26a1	5.36	3e-28
Gm43195	5.329	0.00019
Cxx1a	5.322	3.2e-05
Gm36520	5.246	5.9e-05
Apol10a	5.24	1.3e-12
Gm6445	5.226	3.9e-12
Ulbp1	5.178	3.1e-56
Nphp4	5.161	0.00095
Pcdhb8	5.157	0.00011
Gm9113	5.15	0.00011
Gm13152	5.14	1e-05
Ly6g	5.126	1.3e-23
Asb4	5.098	3.2e-192
Tmeff1	5.093	2e-34
Vmn2r-ps126	5.064	0.00073
Itih5	5.032	2e-280
Gpr151	4.997	5.7e-38
Morn4	4.988	1.1e-26
Cyp2r1	4.913	4.4e-15
Abcc9	4.907	2.2e-06
C430002N11Rik	4.872	0.0007
1500009C09Rik	4.867	2.3e-09
Gm15835	4.867	0.00071
C1s2	4.867	0.00071
Urah	4.865	1.9e-139
Gm10561	4.858	0.0014
Tpm3-rs7	4.827	0
Bcl2a1d	4.815	3.9e-05
Tg	4.772	0.02
Gm17641	4.768	0.011
Pxdn	4.756	0.0013
Gm26797	4.755	0.0013
Mcoln3	4.751	0.0013
Ccl5	4.741	0.0097
Serpina1e	4.739	0.013
5830444B04Rik	4.737	4.4e-31
Rassf8	4.658	7.3e-51
Gm17330	4.654	0.01
Slit3	4.645	0.003
Gm2694	4.64	0.03
Cbln1	4.635	0.0025
Mrgprb11-ps	4.635	0.0025
Krt31	4.633	0.0025
Dlk1	4.622	7.7e-08
Gm379	4.622	0.038
Nox1	4.602	1.8e-187
Gm8399	4.592	0
Cfap74	4.558	2.5e-15
Pex5l	4.548	2.9e-22
Mmp16	4.52	0.012
Nlrp1c-ps	4.509	0.0045
4933407L21Rik	4.506	0.0045
D930048G16Rik	4.505	0.0045
Hspb7	4.502	0.0046
Hmgb1-ps7	4.486	4.9e-249
Platr27	4.432	7.7e-07
Zfp462	4.374	5.1e-36
1700010I14Rik	4.349	3.8e-16
Tenm1	4.344	5.4e-22
Gulp1	4.32	1.1e-09
Mup20	4.269	2.3e-07
Ptpn13	4.199	2.1e-05
D130017N08Rik	4.194	0.0014
Ifi47	4.164	1.8e-11
Spp1	4.139	8e-05
Prom2	4.091	2.6e-05
Pmp22	4.076	2e-18
2610524H06Rik	4.07	2.5e-12
Gm29125	4.037	2.1e-08
Apol9b	4.027	4.4e-05
Ppic	4.007	3.3e-38
Rnaset2b	3.969	2.6e-73
Ltbp1	3.955	0.031
Tmprss15	3.926	2.2e-10
Gm3608	3.895	2.7e-285
Orai3	3.895	3.5e-111
Serpinh1	3.895	0.0079
Cela3b	3.882	0.00014
Ttc9	3.867	8.6e-22
C030018K13Rik	3.866	7.4e-28
BC026585	3.86	8e-09
Psca	3.859	1.3e-132
Slfn2	3.858	1.6e-72
Slfn10-ps	3.854	1.7e-16
Tmigd1	3.848	2.2e-30
Gm3851	3.84	1.9e-07
Fbxo16	3.816	0.0015
9130204L05Rik	3.808	0.00025
Cacnb1	3.752	1.4e-08
Cml2	3.75	0.0043
Tubg2	3.745	3.4e-08
Myh10	3.743	6.6e-16
Grb10	3.678	2.3e-18
Cd59a	3.667	8.7e-05
Ccl27a	3.661	8.6e-15
Kcnj5	3.644	0.0015
Cdh13	3.639	8.2e-11
Sh3tc2	3.638	1.5e-14
Tnfrsf13b	3.633	0.00079
Lipo1	3.622	0.00062
Sntb1	3.62	1.4e-11
Pnpla1	3.609	9.4e-32
Afp	3.606	0
Tdrd5	3.602	6.9e-27
Rbm11	3.597	2.2e-08
Cyp4f16	3.565	0
Thegl	3.555	0.0014
Scara3	3.553	0.0014
Limch1	3.548	2.8e-10
1810065E05Rik	3.545	1.4e-19
Cox6b2	3.539	6.2e-21
Prelp	3.519	7.7e-187
Gm28035	3.507	8.6e-07
Tspo2	3.497	2.3e-14
Tmem52	3.495	4.3e-05
D630011A20Rik	3.491	4.4e-05
Vsig1	3.481	1.1e-40
Mup-ps23	3.472	0.00014
Kirrel2	3.458	0.0051
Gm37637	3.452	0.0024
Sult4a1	3.432	7.4e-05
Hmga1-rs1	3.396	2.3e-263
Slfn4	3.375	4.4e-06
Rusc2	3.372	1.7e-15
Hyal5	3.365	0.00013
Gm5527	3.355	2.7e-15
Gm37648	3.354	0.0042
Mir3968	3.353	0.0042
Nt5e	3.345	6.9e-55
Flnc	3.324	0.00015
Krt4	3.317	2.2e-19
Gm18190	3.307	0.0027
Iapp	3.253	0.0044
Pcdhgb4	3.247	0.0073
2210407C18Rik	3.246	0
Scn1b	3.243	0.00017
Reg3b	3.24	5.1e-257
Cldn1	3.24	0.0074
Gpx3	3.234	2.3e-08
Oplah	3.232	2.6e-82
1700122O11Rik	3.226	3.9e-33
Gm11620	3.215	4.6e-05
Crym	3.197	1.3e-07
Pcdhga8	3.191	0.0017
Neb	3.162	0.0012
C130089K02Rik	3.12	0.034
Tmem92	3.116	6.9e-29
Eng	3.112	0.023
Col4a1	3.104	5.7e-93
Itga4	3.069	0.0001
Art2a-ps	3.069	0.0001
Phf11d	3.069	0.0028
Rims4	3.068	4.6e-34
Lyrm7os	3.065	0.00041
Gm9770	3.055	5.5e-57
Actg-ps1	3.051	1.1e-45
Ccdc102a	3.051	1e-06
Myof	3.043	5.6e-69
Hmgb1-ps3	3.042	2.3e-13
Gm14137	3.038	8.1e-12
Tnni2	3.03	1.9e-06
Vnn1	3.013	6.1e-141
Pcdhga10	3.006	0.0018
Wipf1	3.005	5.8e-305
Gm42752	3.005	0.0018
Ildr2	2.992	0.0038
Adam2	2.992	0.022
Slfn8	2.99	0.022
Islr2	2.989	0.022
Gm23966	2.989	0.022
Vstm2a	2.987	0.025
Sptssb	2.986	4e-177
Camk2b	2.976	2.8e-115
Gm42427	2.967	3.6e-14
Mptx2	2.963	0
Gm13151	2.962	0.00029
Gm9816	2.959	7.9e-65
Hoxd8	2.959	0.0011
Gcg	2.945	9.6e-101
Tnfrsf11b	2.926	5.8e-38
Mdfic	2.923	3.4e-31
Palm3	2.92	4.5e-05
Mycn	2.909	6.7e-45
Fah	2.874	4.4e-33
Gldc	2.873	7.2e-05
Taf9b	2.873	0.00025
Usp18	2.857	0.0097
Tex12	2.855	3.4e-05
Lpar3	2.853	1.9e-06
Gbgt1	2.853	0.00021
Gm7887	2.852	1.2e-34
Oas1a	2.848	1.9e-54
Tbkbp1	2.846	7.8e-23
Kif6	2.846	0.037
Lims2	2.844	0.037
Mr1	2.844	0.037
Fhl4	2.844	0.037
Ebf1	2.844	0.037
Cd59b	2.844	0.037
Hist3h2bb-ps	2.844	0.037
Armcx3	2.839	3.8e-16
Fstl4	2.834	2e-85
Epgn	2.83	0.0051
Nudt11	2.827	0.013
Gm10134	2.825	0.0051
Mfsd7c	2.821	4.1e-47
Hdc	2.818	0.0094
Copz2	2.809	5e-15
Pde8a	2.792	0.0023
Gm13337	2.787	0.0008
Slc28a2	2.782	5.6e-62
Dpcr1	2.782	7.8e-06
Col4a2	2.773	1.1e-154
Apol9a	2.769	7.4e-09
Syt8	2.756	2e-55
Ndrg4	2.755	0.0013
Mgat4c	2.749	7.6e-199
Gm15903	2.744	0.041
Gm6728	2.739	0.0022
Gm13656	2.736	0.0085
Gm5535	2.735	0.0085
Cyp2c54	2.733	0.0086
Cfi	2.719	1e-51
Hvcn1	2.711	0.00032
BC021767	2.698	7.2e-20
Enah	2.691	2.6e-21
Prr9	2.689	0.0037
Gm5898	2.687	7.2e-58
Plcg2	2.683	5.1e-287
Abca12	2.671	6.2e-51
Gm37233	2.664	2.1e-05
Ecscr	2.661	5.9e-23
Gsdma2	2.661	7.1e-07
Hoxd4	2.653	0.00051
Hoxb6	2.651	0.00051
Tnf	2.645	6.2e-22
Runx2	2.645	5.9e-08
Sirpa	2.644	7.1e-08
Shcbp1l	2.64	0.00013
Gsdma	2.634	0.00013
Zscan18	2.632	0.014
Rnf144b	2.63	1.7e-56
Klhl31	2.63	0.014
Gm12223	2.63	0.014
Ly6f	2.629	1.8e-07
Gm37589	2.628	0.022
Lrrtm2	2.626	0.027
Ces2f	2.614	3.3e-08
Scg3	2.613	1.4e-10
Pltp	2.597	0.0068
Gm12603	2.594	4.4e-17
RP23-133M12,5	2.593	0.00081
9130017K11Rik	2.592	3e-73
Btk	2.59	0.00083
1700022I11Rik	2.589	0.0042
Fam65c	2.587	0.00025
Apbb1ip	2.584	0.00021
Fstl1	2.575	0.00047
Cnpy1	2.57	5.8e-24
Azgp1	2.563	0.0034
Lrrc3	2.561	1.3e-06
Meis3	2.55	6.3e-21
Trpa1	2.548	1.5e-30
Aldh1l1	2.546	0
Gm42477	2.54	9.9e-09
Sgsm1	2.536	9.8e-184
Pla1a	2.535	2.3e-05
Kcng3	2.535	8.5e-05
Gm5436	2.534	8.2e-63
Abcc12	2.53	0.0013
Fer1l4	2.529	2.4e-13
Pla2g7	2.529	0.0013
Tigit	2.527	0.0054
Cd74	2.526	0.0054
Ces3a	2.525	7.3e-18
Myo3a	2.525	0.00034
C1qa	2.524	0.0054
Alpl	2.521	0.0073
Igfbp7	2.521	0.023
Add2	2.519	0.023
Wnt7b	2.517	1.9e-07
Gm5107	2.517	0.0084
Il5ra	2.508	1.6e-18
Lin28b	2.507	0.0032
Slc27a5	2.506	5.1e-14
Adgrf5	2.503	9.5e-06
Pkhd1	2.501	2.1e-08
Mtus2	2.497	3.5e-05
Gm15387	2.495	1.3e-11
Stag3	2.48	5.1e-05
Kcna1	2.48	0.00053
Ido1	2.479	1.1e-06
4930412C18Rik	2.474	0.016
Slc47a1	2.467	8.2e-85
Dnaja4	2.465	4.5e-07
Tmprss11a	2.464	0.00013
Atp1a3	2.449	0.023
Nbl1	2.445	7.8e-50
D130040H23Rik	2.443	0.0087
Mak	2.441	0.0087
Boll	2.441	0.0087
Zfp182	2.44	8.2e-21
Spata6	2.435	1.2e-07
Gm14584	2.429	8.4e-18
Nt5c1a	2.423	7.4e-06
Gm8989	2.422	2.2e-30
4732490B19Rik	2.412	5.4e-05
S100a6	2.409	1.3e-121
Msln	2.407	4.1e-93
Gm37352	2.406	0.0014
Gm4918	2.404	0.037
Kirrel	2.404	0.05
Lama3	2.402	2e-24
Tex14	2.4	0.0034
Ccdc42	2.4	0.012
Syt14	2.399	7.8e-20
Cd96	2.398	0.037
C4b	2.398	0.037
Vwa3b	2.397	0.037
Gabra2	2.397	0.037
Gm5431	2.397	0.037
Akr1d1	2.396	0.037
Cd80	2.395	0.00034
Serpina1b	2.373	1.5e-05
Susd2	2.361	3e-07
Tacstd2	2.358	1.1e-16
Psg25	2.358	1.2e-07
Pomc	2.351	0.014
Tpm2	2.351	0.014
Mei1	2.348	0.014
Atp2b4	2.346	3.7e-08
Scg2	2.339	9.4e-32
Hpn	2.336	5.4e-29
Efemp1	2.332	5.5e-25
Gng11	2.327	1e-16
Ccdc155	2.325	0.0053
Gltpd2	2.324	2.1e-17
Usp17la	2.324	0.0053
C920009B18Rik	2.323	0.0053
Hnmt	2.323	0.0053
Ptafr	2.322	1.1e-23
Lefty1	2.319	8.6e-05
Olfr78	2.318	0.00032
Slc28a3	2.31	5.2e-65
Fads6	2.309	2.8e-13
Gm42562	2.306	0.00011
Stab1	2.3	1.3e-07
Esyt3	2.3	2.3e-05
Slc16a9	2.296	8.6e-19
Mlkl	2.295	3e-53
Gm19680	2.294	6.9e-27
Psapl1	2.286	4.4e-05
Ascl3	2.284	0.00033
Cdhr1	2.282	4.7e-15
Cyp2c29	2.279	1.7e-39
Oas3	2.273	4.8e-08
Serpina9	2.267	1.6e-08
Casp14	2.258	8.4e-05
Skint4	2.255	0.022
Il18	2.254	1.1e-84
RP24-288P9,1	2.254	0.022
Rdh12	2.25	0.0083
Nefl	2.248	0.015
Ano3	2.246	4.5e-09
Aspa	2.245	2.6e-21
Ryr3	2.245	1.6e-10
Gchfr	2.244	3.8e-28
Smim10l2a	2.238	0.0013
Hal	2.237	6.4e-41
Enpp7	2.225	2e-28
Rpl26	2.222	0
Gm9817	2.213	0.043
Dnah10	2.211	8.5e-05
Map6	2.21	0.0012
Nts	2.195	6.1e-09
Msn	2.194	1.6e-10
Aspg	2.189	3.1e-13
Map2	2.188	1.7e-06
Smoc1	2.187	0.05
Duox2	2.186	2.8e-45
Rmdn2	2.182	0.011
Wnt10a	2.18	0.005
Dhdh	2.177	5.1e-08
2210011K15Rik	2.177	0.005
Gm28719	2.176	0.015
Fam198b	2.173	0.012
Fn1	2.171	5.7e-06
Ppapdc3	2.169	0.013
4930415O20Rik	2.159	0.018
Skint9	2.158	0.013
Trex2	2.156	1.7e-08
Ubd	2.151	0.035
Msrb2	2.149	1.4e-05
Msantd3	2.142	0.0033
Gm11771	2.14	0.0012
Zfp133-ps	2.14	0.0012
Syna	2.132	4.6e-45
Cxcl10	2.132	1.1e-07
Dclk3	2.132	1.3e-06
Tfpi2	2.129	5.7e-23
Il17re	2.129	3.6e-13
Ldoc1l	2.129	0.00012
Hrh1	2.128	5.4e-06
Ptpn22	2.125	5e-12
Csgalnact1	2.12	6.7e-18
Anxa8	2.12	0.00029
Clca1	2.118	0
Sval1	2.114	5e-32
Fabp12	2.103	0.02
1700024P16Rik	2.1	2e-10
A330102I10Rik	2.1	0.00038
Mycbpap	2.098	4.9e-19
Psmb8	2.097	4.8e-26
Fam19a3	2.094	1.4e-05
Bdnf	2.094	0.012
2010110G14Rik	2.091	0.00018
Fam167a	2.088	0.0018
Qpct	2.087	1.3e-06
1520401A03Rik	2.081	0.02
Pcolce	2.079	8.9e-13
Gm21885	2.073	1.8e-217
Clu	2.072	2e-45
Phyhd1	2.067	1.8e-16
Gm30238	2.065	0.0015
Cdkn2a	2.054	2.8e-31
Kcnk6	2.047	6.3e-115
Clic3	2.047	6.8e-06
Syt17	2.044	1.9e-18
Klk6	2.04	0.0024
Wscd1	2.04	0.012
Maats1	2.035	0.012
Otog	2.033	2.9e-06
Lgals3	2.031	5.2e-103
Mmp14	2.03	3.9e-236
Fam129a	2.028	3.9e-72
Duoxa2	2.028	1.3e-25
Ctse	2.025	6.1e-06
Lct	2.018	2e-21
Alppl2	2.016	3.3e-15
Gpc2	2.012	5.8e-07
Kif27	2.002	1.3e-18
Drd3	1.999	1e-05
Gm37988	1.999	0.0069
Cyp3a57	1.998	0.031
Smpdl3a	1.995	7.1e-207
Wnt4	1.994	9.7e-18
4833407H14Rik	1.993	8.5e-22
Mpdz	1.991	0.031
Cyp2d9	1.99	1.3e-06
Myo15	1.979	0.0041
Fam83c	1.979	0.04
Nid1	1.977	5.4e-32
Pgc	1.962	2.4e-09
Zfp385b	1.96	0.00036
Ankrd29	1.96	0.018
Oasl2	1.959	4.7e-11
Gm43445	1.959	0.018
Gm16046	1.957	8.1e-09
Dynap	1.957	0.0041
Naaladl1	1.955	3.8e-74
Trim34b	1.953	3.5e-05
Ppp1r16b	1.948	2e-15
Rps19-ps6	1.945	3.4e-21
Shank3	1.938	0.014
Gjb4	1.935	1.3e-05
Eya2	1.935	0.00048
Hykk	1.931	1.3e-08
Gm37113	1.931	8.2e-05
Zfp503	1.922	5.9e-08
Syne1	1.922	0.00054
Capg	1.921	5.5e-221
Samd12	1.92	9.9e-05
Ntf5	1.919	3.1e-06
Prr36	1.912	8.7e-10
Zmynd15	1.911	1.3e-07
Dse	1.909	5.7e-16
B230216N24Rik	1.908	0.0022
Wnt6	1.905	7.2e-10
Resp18	1.904	0.00021
Aldh1a3	1.904	0.0037
Il1rn	1.895	7.5e-34
Syn1	1.894	0.047
Slc45a3	1.882	7.6e-30
Sh2d4b	1.881	0.027
Slc6a20b	1.879	1.2e-08
Gm9992	1.877	1.5e-11
Banf2os	1.876	2.8e-07
Gm31363	1.872	2.6e-15
Jdp2	1.872	3.2e-13
Gm5841	1.872	1.1e-07
Rtp4	1.871	0.00069
Mtnr1a	1.869	2.6e-06
Hist1h3i	1.869	0.016
Procr	1.869	0.016
Slc37a2	1.868	2.4e-28
Khdrbs3	1.868	5.8e-15
Fcgrt	1.863	5e-129
Sytl5	1.861	6.6e-05
Ecel1	1.859	0.0092
Gm20518	1.858	4.1e-05
Isg15	1.857	0.00034
Zg16	1.855	0
Rab37	1.854	0.039
Anxa10	1.846	2.7e-57
Ano1	1.846	1.2e-23
Zmat4	1.84	5.7e-07
Tmigd3	1.84	0.0007
Cyp2e1	1.834	2.5e-30
Gm5909	1.833	0.0003
Edn3	1.832	2.7e-12
Rbp1	1.832	0.00068
Ghrl	1.829	1.6e-32
Il33	1.828	4.3e-22
Tmem40	1.828	5.9e-05
Arhgap40	1.827	7e-08
Glyat	1.826	5.8e-06
Acox2	1.815	1.8e-73
Gm16054	1.81	8.9e-33
Ffar1	1.81	0.00017
2610528A11Rik	1.809	3.1e-223
Ccl20	1.808	8.9e-45
Lpcat2	1.808	3.2e-05
Dnaaf3	1.807	0.00035
Tmem235	1.804	0.04
6030445D17Rik	1.803	0.0006
Fbxo17	1.802	2e-05
Gm16897	1.8	0.0079
Eci3	1.798	2e-99
Kif5c	1.797	0.023
Kctd12b	1.796	0.014
Rsph3b	1.795	5.8e-45
Trim6	1.795	1.1e-17
Tgm1	1.795	0.023
Lmx1b	1.795	0.04
Sema3e	1.792	1.9e-18
Irx4	1.792	0.0013
Cck	1.787	6.2e-50
Abcc8	1.787	7.3e-07
Clca4a	1.78	7.9e-41
Ptprn	1.779	8.5e-11
Ereg	1.778	7.4e-05
Pdzd2	1.777	5.1e-30
Fam132a	1.776	1.2e-33
B3gnt6	1.77	0.00053
Gm16332	1.763	8.1e-14
Enpp3	1.761	5e-50
Tprg	1.761	1.5e-05
Epdr1	1.759	4.3e-22
Tcf7l1	1.752	0.0068
Oacyl	1.75	0.0068
Reg4	1.749	4e-233
Mb	1.748	0.0068
Cysrt1	1.743	0.00066
Podn	1.737	2.2e-09
Alb	1.736	0.0001
D130043K22Rik	1.735	5.4e-54
Gm9847	1.734	0.02
Ephb6	1.732	0.012
Krt222	1.732	0.02
Zfp750	1.731	0.0013
Ccdc114	1.719	1.7e-30
Ucn3	1.717	4e-10
4933439K11Rik	1.716	0.0035
Gm27162	1.714	1.5e-09
Dlc1	1.713	3.1e-08
Mafb	1.706	1.4e-25
Gm43311	1.706	2.7e-05
Krt79	1.706	0.0058
Gsn	1.705	7.7e-211
Mroh7	1.697	1.7e-07
Cap2	1.695	9.9e-08
Fignl2	1.69	5.7e-16
Ly6d	1.689	3.9e-06
Ppp1r3c	1.688	7e-05
Card6	1.686	1.5e-69
Itgam	1.683	1e-11
Abca14	1.682	1.5e-05
Ifi44	1.678	0.00011
Fbxw17	1.676	4.7e-19
Sybu	1.674	0.00093
Cyp2d10	1.667	3.2e-18
C4a	1.666	4.5e-10
1700097N02Rik	1.666	0.029
Zbp1	1.664	0.028
Ugt2b1	1.663	0.0015
A330023F24Rik	1.662	2.3e-06
Sprr1a	1.661	2.7e-141
Pfn2	1.66	6.2e-08
Pkhd1l1	1.657	0.0083
Ccl6	1.656	1.2e-79
Gm37785	1.643	0.014
Nes	1.642	6e-13
Gabrd	1.641	0.0042
Mkrn3	1.64	0.014
Gm18666	1.64	0.049
Crp	1.639	0.0042
RP24-127M20,7	1.639	0.049
Pcnxl4	1.638	3.6e-12
Cyp1a1	1.637	1.1e-11
Scgb2b20	1.637	0.00042
Atp6v0c	1.635	5.2e-58
Dubr	1.635	1.1e-11
1810041L15Rik	1.634	0.0048
Adgrg4	1.632	0.00018
Klhl13	1.629	1.2e-56
Hpcal4	1.628	3.6e-05
Mep1b	1.627	0
Elavl2	1.624	8.4e-07
Spp2	1.624	0.0023
Icam1	1.621	3.9e-05
Ceacam10	1.62	5.6e-11
Slc5a4a	1.62	8.7e-07
Ifit1bl2	1.617	4.9e-85
Thpo	1.614	0.0036
BC048546	1.612	0.00023
Sytl3	1.607	1.4e-14
Ivl	1.602	0.0093
Cald1	1.601	4.4e-12
Tbc1d22bos	1.601	0.0081
Car2	1.598	2.4e-90
Rbp7	1.598	2.2e-19
Cd79b	1.595	1.7e-08
Trim80	1.595	0.0018
Gm7634	1.591	0.041
BC035947	1.587	3.1e-08
Mep1a	1.586	5e-164
Dcst1	1.583	1.1e-06
Kcnj3	1.583	0.0031
Fam46b	1.582	1.3e-09
Emb	1.582	0.047
Gm26708	1.581	0.046
D430018E03Rik	1.579	0.021
Tfcp2l1	1.575	7.4e-32
Gm37019	1.574	0.015
Gpr85	1.573	0.00011
G0s2	1.57	7.1e-17
Nfe2	1.569	4e-38
Gnpda1	1.568	1.7e-69
Upp2	1.568	2e-09
Abcb1b	1.568	3.5e-05
Gm7652	1.565	0.0026
Ahnak2	1.565	0.019
Fgr	1.56	9.8e-15
Col4a5	1.559	0.0001
Slc10a5	1.555	5.9e-119
Adamts4	1.554	0.034
St8sia3	1.553	0.022
Gm20426	1.553	0.034
Serp2	1.552	0.017
Cish	1.55	5.6e-08
Pygl	1.545	1.1e-07
Slc26a2	1.544	7.9e-289
Glis3	1.542	1.6e-08
Gm13655	1.541	0.0033
Zfp37	1.539	1.6e-08
Glyctk	1.536	3.2e-54
Cfh	1.536	1.9e-12
Chrna4	1.535	7.8e-10
Itga2b	1.535	1.4e-07
Slc25a34	1.533	2e-61
Slc6a20a	1.532	4.4e-219
Gm38150	1.532	5.5e-06
Efna5	1.532	0.024
Evpl	1.531	1.6e-92
Erdr1	1.528	2.4e-49
Ldhb	1.528	0.001
Gm10384	1.528	0.0087
Mlf1	1.528	0.014
Ston1	1.525	8.8e-60
Gm15502	1.525	0.00031
Cd177	1.522	3.1e-17
Aqp8	1.522	2.6e-05
Htr4	1.517	6.6e-14
Kcnb1	1.517	0.028
Faxc	1.516	6.4e-21
Serpine2	1.516	0.0031
Ldlrad3	1.515	3.3e-06
Gm12511	1.514	0.0031
Insl6	1.513	3.6e-19
Tmem89	1.509	4.7e-05
Slamf9	1.508	5.9e-27
Tspan9	1.505	6.2e-47
1500015A07Rik	1.505	2e-39
Pdx1	1.504	4.6e-31
Reg3g	1.501	2.4e-97
Gm11697	1.5	1e-05
Ltf	1.5	0.0014
Ankrd1	1.497	7.6e-05
Gm15559	1.496	0.024
Mettl7b	1.495	6.5e-28
Lrat	1.494	3e-31
Slc7a3	1.493	0.01
Gpr157	1.491	9.2e-25
Casd1	1.49	1.7e-53
Ddx60	1.49	2.3e-17
Csf2	1.486	0.0022
Rasip1	1.486	0.0099
Rgs5	1.485	0.01
Gm3054	1.48	7.7e-07
Apol7a	1.477	1.4e-55
Itpripl2	1.476	1.9e-142
Fras1	1.476	2.3e-18
Stard9	1.476	1.6e-07
Apoa1	1.475	4.7e-90
Klhdc7a	1.474	3.6e-27
Topaz1	1.474	0.02
Gm37581	1.474	0.042
Barx2	1.473	5.6e-50
2210019I11Rik	1.473	2.2e-05
H2-Q6	1.471	6.8e-17
Ugt2b38	1.469	6.3e-07
Cyp3a13	1.466	0
Pcdhga7	1.463	0.017
Cpne2	1.461	1.5e-13
Lor	1.461	8e-08
Dnah9	1.458	0.0035
Mcpt2	1.457	3.6e-08
Gm14519	1.453	0.04
Capn2	1.452	5e-28
Synpo	1.45	9.4e-90
Syt16	1.449	1.9e-15
Tspan2	1.449	0.00012
B630019K06Rik	1.447	0.01
Cfhr2	1.446	8.4e-33
Ggt1	1.443	1.3e-246
Zfp92	1.443	9.1e-37
Gm17024	1.442	0.0011
Gm21092	1.436	2.8e-34
R3hdml	1.433	1.6e-15
Gpr55	1.433	2e-12
RP23-214M22,10	1.433	0.0021
Gm37261	1.432	2.1e-06
Gm19325	1.432	8.9e-05
Fam169b	1.432	0.014
Prkar2b	1.429	6.2e-14
Il11ra1	1.425	3.7e-15
Rasgrp3	1.425	0.013
Myl7	1.421	1.6e-16
Akp3	1.42	3.1e-45
Cyp2j5	1.42	0.0041
Pga5	1.419	0.00067
Fzd3	1.419	0.001
Slc18a2	1.418	0.0041
Sgk1	1.414	1.1e-28
Etnppl	1.409	0.00021
Nid2	1.408	0.00022
Smpdl3b	1.407	2.9e-84
Thsd7a	1.407	2.4e-07
Gm15401	1.406	0.023
Slc17a8	1.404	1.9e-10
Gm15717	1.404	0.029
Krba1	1.403	3.5e-23
Timp3	1.403	5.3e-08
Muc3	1.402	1.2e-41
Gm19705	1.402	0.0066
Celf5	1.401	5.5e-26
Dnah8	1.401	0.00079
E330011M16Rik	1.401	0.017
Fer1l6	1.4	2e-31
Bmp8b	1.399	1.9e-38
Pear1	1.397	4.8e-18
Serpinb6b	1.396	7.2e-06
Tmem184c	1.392	1.1e-20
Elk3	1.392	4.1e-05
Hydin	1.392	6.5e-05
2010109I03Rik	1.386	3.7e-08
Sult2b1	1.385	1.1e-114
2310043L19Rik	1.382	6.2e-05
Bmp8a	1.381	1.9e-06
Xpnpep2	1.38	5.7e-169
E030037K01Rik	1.38	0.046
Mx2	1.379	7.9e-05
Opn3	1.378	6.9e-40
Zfp772	1.378	9.7e-14
Rhbg	1.371	1.6e-08
Lrrc8c	1.369	7.4e-07
Pnpla3	1.366	1.3e-14
Tmem181a	1.365	4.9e-95
Adh4	1.361	1e-98
Wfdc2	1.361	0.0027
Ttc16	1.36	3.3e-09
Prl2c2	1.359	0.001
Plau	1.359	0.0033
Slc41a3	1.358	0.0011
Pcsk1n	1.354	0.031
Gm2115	1.354	0.031
Gm11695	1.352	2.6e-56
Sv2c	1.351	0.018
Ptgs2	1.349	0.0012
Trip6	1.341	1.3e-13
Enpep	1.34	1.1e-88
Basp1	1.339	7.2e-18
Tff1	1.336	1.1e-09
Ildr1	1.334	5.1e-24
S100a7a	1.334	5.8e-07
Clstn3	1.333	0.021
Trpv3	1.332	5.1e-06
Krt12	1.331	1.7e-05
Tmem252	1.329	0.001
Stk32b	1.327	0.042
Gm37795	1.325	0.0003
Fbxl22	1.325	0.00044
Gna15	1.325	0.024
Syk	1.323	1.6e-28
Fhl1	1.321	1.2e-09
Parp14	1.32	7.6e-74
2010001K21Rik	1.32	0.011
Pdzk1	1.318	3.1e-71
Gm42748	1.318	0.0026
Plb1	1.316	0.02
Wwc2	1.315	2.1e-31
Slc41a2	1.314	4.9e-66
Fetub	1.312	0.00067
Gm10291	1.311	1.6e-05
Btnl6	1.309	9.8e-45
Obscn	1.309	4.9e-05
Xaf1	1.308	0.0084
Serpinf2	1.307	1.5e-07
Zfp97	1.305	3.7e-22
Hsd3b3	1.305	2.2e-12
Mroh6	1.304	3.1e-07
Ehd2	1.302	2.6e-05
Nudt17	1.3	0.007
A430110L20Rik	1.298	0.035
Parp8	1.297	2.7e-06
Fggy	1.296	7.5e-18
Als2cr12	1.296	1.3e-13
4633401B06Rik	1.295	0.034
AY761184	1.291	1.5e-30
Prss30	1.289	2.3e-56
Zfp109	1.289	2e-15
2010016I18Rik	1.289	5.6e-06
Zfp9	1.289	0.00045
Pbxip1	1.288	1e-95
Plekhg6	1.287	6.2e-94
Sptbn2	1.287	7.1e-08
Sgk2	1.286	1.1e-27
Gramd1a	1.285	2.9e-18
Kank3	1.282	1.9e-10
2010010A06Rik	1.282	0.0014
Ctgf	1.281	1.4e-05
Rgs2	1.28	3.7e-11
Slc2a10	1.278	9.7e-07
Tnnt1	1.277	5.6e-08
Zfp57	1.277	5.8e-07
Abat	1.274	1.5e-68
Fgd3	1.274	7e-15
Cnr1	1.272	0.017
Glipr1	1.268	1.2e-15
Amt	1.263	2.2e-11
Cep126	1.263	0.022
Me1	1.262	5e-212
Bcl2l15	1.262	1.1e-24
H2-Q7	1.261	1.7e-16
RP23-20K24,9	1.261	0.0042
Laptm5	1.26	0.027
Mapk4	1.258	5.6e-05
Pdzk1ip1	1.257	2.4e-10
Ovol2	1.255	2.4e-18
Akr1b8	1.25	8.9e-76
Cav2	1.25	0.00052
Shc2	1.249	0.0012
Tmem82	1.247	1.3e-111
Mtcl1	1.247	1e-16
Slc22a14	1.245	7.3e-06
Rimkla	1.245	0.031
Adm2	1.244	1.5e-43
Rnf24	1.243	7.6e-26
Npl	1.241	1.3e-40
Gm25596	1.241	0.026
AA414768	1.24	0.017
Mfap3l	1.24	0.022
Thbs1	1.238	6.8e-18
Aoc3	1.237	0.015
Rab26	1.237	0.047
Rilp	1.236	3.4e-15
Ces2b	1.235	2.3e-37
Hsd17b14	1.233	0.0017
Akr1b10	1.232	3.5e-25
Wipf3	1.232	2.6e-17
St6gal1	1.232	0.00015
Slc43a2	1.231	6.9e-126
Scarf1	1.231	6.7e-05
Proz	1.229	6.5e-36
Ddit4l	1.229	4.5e-11
Btnl4	1.228	4.3e-122
Gm766	1.226	4.8e-90
Zfp820	1.226	4.5e-40
Gm21013	1.224	0.0089
Sidt1	1.22	2.9e-47
Gm42937	1.22	0.0036
Adamts7	1.216	0.0016
Adamts10	1.213	0.00034
Unc13d	1.211	1.7e-13
Adgrd1	1.208	1.6e-25
Gem	1.208	8.1e-07
Prickle4	1.205	0.014
Fmo1	1.204	2e-07
Ramp1	1.203	1.7e-14
Rbp2	1.202	1.5e-75
Plekhn1	1.202	6.7e-14
Cyp2b10	1.197	6.8e-15
Scel	1.197	0.0049
Clec2h	1.196	3.3e-189
Lypd6	1.196	0.016
Nptxr	1.194	2.2e-07
Pllp	1.19	1.7e-63
Vwa7	1.186	0.0029
Atp11a	1.185	2.2e-89
Cldn8	1.185	0.019
Serpinb9b	1.181	8.9e-13
Cstf2t	1.18	1.9e-51
Akr1b7	1.177	7.6e-46
Lhfpl2	1.176	1e-23
Paqr5	1.176	7.2e-17
Anxa3	1.175	2.9e-23
5330426L24Rik	1.175	0.0086
Nxpe3	1.172	1e-05
Parp3	1.171	1e-57
Mbl2	1.171	0.0013
Rdh9	1.17	0.018
Gm20531	1.168	0.00026
Gm43654	1.168	0.031
Cd36	1.165	3.1e-67
Cxcl16	1.164	6.6e-56
1700034P13Rik	1.164	0.00026
Frmd3	1.164	0.0019
Slc16a5	1.162	6.8e-92
Galntl6	1.162	1.5e-05
Zc4h2	1.162	0.0045
Rsad2	1.156	0.0059
Gm1123	1.155	2e-167
Fry	1.151	2.4e-12
E230001N04Rik	1.151	0.046
Lyz1	1.15	7.5e-89
Prkch	1.15	2.9e-06
Mdfi	1.149	1.8e-07
Tubb6	1.149	0.017
Amotl1	1.147	9.3e-17
Npm3-ps1	1.147	1.1e-05
Srgap1	1.146	2.3e-13
Abca8b	1.146	0.015
Xdh	1.145	9e-137
Maf	1.144	2e-60
Tnip3	1.143	2.9e-06
Gml	1.142	0.002
Apobec3	1.139	9.4e-98
Hmox1	1.139	2e-21
Cdc42ep3	1.136	1.3e-06
Hsd17b2	1.135	4.8e-54
Slc13a2	1.134	1.9e-31
Gm43609	1.133	0.00059
Arhgef10	1.131	6.4e-24
Akr1c14	1.129	4.9e-18
Anxa5	1.128	1.5e-24
Zbtb10	1.126	0.00084
Lat2	1.126	0.028
Adh7	1.123	9.2e-12
Syde1	1.123	0.0033
Car15	1.123	0.01
Serpinb5	1.122	7.6e-18
Pon3	1.121	2.6e-83
Gm4070	1.121	8.7e-06
Cwh43	1.12	6.2e-09
Sh3d21	1.119	4.8e-40
Plet1	1.119	9.6e-05
Kctd17	1.119	0.012
Agmat	1.118	3.4e-101
Gip	1.118	6.3e-34
Mfhas1	1.118	3.4e-16
Gm1673	1.118	0.04
Grhl1	1.115	2.6e-10
RP23-380L19,3	1.113	2.3e-89
Dhrs9	1.113	3.5e-18
Slc28a1	1.111	2.1e-19
0610038B21Rik	1.111	0.049
B3galt5	1.11	1.7e-08
Cryab	1.109	0.041
Col11a2	1.108	1.5e-08
Mx1	1.107	7.1e-07
C3	1.1	0.0021
Slc4a11	1.099	5e-06
Ank3	1.097	4.2e-89
Arid5a	1.095	4.6e-07
Fcna	1.095	0.00029
Cx3cl1	1.093	2.2e-101
S100a11	1.093	3.1e-51
Acta1	1.093	5.2e-38
Id1	1.092	6.3e-33
Dynlt1a	1.092	3.8e-18
Pcdhgb6	1.087	0.0012
Unc93b1	1.086	1.2e-58
Sdc3	1.086	0.018
Fut2	1.085	7.3e-15
Celf4	1.084	0.012
Rhof	1.083	7.1e-64
Trim72	1.083	2.9e-07
BC030499	1.083	0.011
Lancl3	1.083	0.036
Rep15	1.082	7.8e-21
Tmem38a	1.082	8.3e-11
Cpt1c	1.082	0.043
Vgll3	1.08	0.0014
Cndp1	1.079	4.2e-32
Cadps	1.079	0.0015
Tspan6	1.078	2.7e-18
Sqrdl	1.077	3.3e-147
Hist1h1c	1.077	1e-50
Adcy8	1.077	3.1e-13
Ugt1a6b	1.077	4.7e-05
Baat	1.077	0.022
Epb41l4a	1.075	5.4e-14
Pqlc3	1.074	7e-42
Slc51a	1.074	5.5e-40
Gm11868	1.074	3.1e-27
Cpeb4	1.07	8e-79
Mroh3	1.07	2.1e-06
Slc27a2	1.068	2.3e-21
Tnfrsf19	1.068	2.4e-07
Izumo1	1.068	0.032
Sct	1.067	3.9e-15
Pck1	1.067	7.5e-05
Ppm1j	1.065	6e-53
Mir194-1	1.065	1.8e-05
Sphk1	1.064	1.2e-41
Bin2	1.063	0.0001
Slc13a1	1.062	1.5e-41
2610005L07Rik	1.062	6.6e-12
Synm	1.062	0.0064
Sstr2	1.061	0.0022
Galt	1.06	5.4e-45
Hes2	1.059	3.9e-12
RP23-281H4,12	1.059	0.046
Dnah7b	1.058	0.035
A130014A01Rik	1.057	3.1e-07
Ltb4r1	1.056	3.3e-07
Ppfia3	1.055	2.7e-40
Gpr155	1.054	3.9e-59
Cd302	1.054	7.5e-48
Pla2g2d	1.054	0.0077
Scfd2	1.052	9e-21
Slc23a2	1.051	8.5e-58
Acsm3	1.05	4.5e-36
AL589742,2	1.05	1.7e-18
Pik3r3	1.048	3.8e-59
Mpp4	1.048	3.1e-15
Nrip3	1.048	0.028
Spns2	1.046	1.8e-73
Aqp7	1.043	0.00033
Il17rb	1.042	1.5e-16
1810034E14Rik	1.042	1.4e-13
Mapre3	1.041	6.6e-37
Acot4	1.04	2.3e-15
Ppargc1a	1.038	3.2e-50
Chic1	1.038	2.3e-18
Hist1h2bc	1.037	1.7e-67
Mocos	1.037	1.7e-34
Phactr2	1.037	5.9e-12
Zfp365	1.037	0.0051
Rab10os	1.036	1.1e-30
Tmem140	1.035	3.4e-05
Cyp3a11	1.033	1.7e-22
Gm21596	1.03	5.6e-06
Slc26a6	1.029	6.5e-64
Abhd11os	1.028	5e-102
Chp2	1.028	8.6e-84
Slc51b	1.027	4.6e-10
Arl4d	1.026	2.6e-08
Gm42631	1.026	0.049
Bbox1	1.025	6.4e-09
Trp53inp1	1.021	2.2e-72
Podxl	1.02	8.7e-11
Maml2	1.02	7.3e-07
Plbd1	1.019	3.8e-55
Apob	1.019	4.1e-23
Adcy4	1.019	0.00021
Ctsl	1.016	9.1e-95
Slc10a2	1.016	2e-05
Mapk8ip2	1.015	0.022
Cyp2c38	1.013	1.7e-07
Parp12	1.012	1.2e-35
Sprr2a1	1.009	1.4e-12
Mapk11	1.009	1.8e-08
Vsig10l	1.009	0.0011
Cwc22	1.007	2.3e-62
Amigo2	1.007	0.013
Gda	1.003	1.4e-133
Bcas1	1.002	5.7e-27
Bambi-ps1	1.002	0.017
RP24-317F6,7	1.002	0.034
Gm13092	1.001	0.0033
Sh3tc1	1	2.6e-36
Ifit3	1	0.0096
Tmem121	-1	6.3e-18
Cyp2c70	-1	3.9e-16
Tmed8	-1.002	2e-21
Pola2	-1.004	1.3e-107
Tmem132a	-1.007	2.5e-57
Gm12977	-1.007	0.041
Dll3	-1.009	0.0002
Gm7120	-1.01	1.4e-17
Pycr1	-1.016	6.4e-38
Soga1	-1.018	4.9e-12
Siglec15	-1.019	0.02
Syngr4	-1.02	0.042
Hells	-1.021	2.7e-135
Prss12	-1.021	1.5e-33
Il17rd	-1.022	5.1e-45
Dsel	-1.023	9.2e-09
Rcor2	-1.024	1.9e-86
Gm5093	-1.024	0.023
Gm8925	-1.027	0.00049
Arl3	-1.028	6.4e-18
Rn18s-rs5	-1.028	1e-06
Cntf	-1.028	0.0039
Slc6a4	-1.029	2.9e-70
Gm42727	-1.029	0.018
Acacb	-1.03	6.1e-08
2810454H06Rik	-1.034	0.022
Hrh3	-1.034	0.031
Macrod1	-1.036	8.9e-88
Zfp2	-1.037	1.3e-18
Ly6e	-1.038	6e-154
Cep78	-1.038	1.3e-42
2010007H06Rik	-1.038	9.5e-09
Tpt1-ps6	-1.038	0.00018
Gm17541	-1.038	0.011
Gm7729	-1.04	2.6e-08
Eid2	-1.04	0.00085
Cryba2	-1.04	0.0082
Gm43579	-1.04	0.011
Ctxn1	-1.041	8.9e-16
Gm5513	-1.045	0.02
Fads1	-1.046	2.7e-159
Gm8801	-1.046	0.032
Gm14966	-1.047	0.00026
Rpl27-ps1	-1.048	0.0024
Rgcc	-1.051	1.2e-99
Pacsin3	-1.051	3.4e-15
Gm13331	-1.052	1e-05
D130020L05Rik	-1.055	3.1e-06
Rnaseh2c	-1.056	6.5e-43
Rps27a-ps2	-1.056	0.0091
Fbxo15	-1.059	0.013
1700055D18Rik	-1.059	0.032
Phf19	-1.06	4.4e-39
Trpv2	-1.06	0.028
D630003M21Rik	-1.067	6e-05
Sptb	-1.067	0.037
Sssca1	-1.069	4.5e-51
Jmjd7	-1.069	0.00034
Pkdrej	-1.07	0.00084
Tbx6	-1.072	0.014
Vegfb	-1.073	3.1e-96
Xkr5	-1.074	4.7e-34
2006-09-01	-1.076	2.4e-71
RP23-114E15,18	-1.077	0.0016
Gm26759	-1.078	0.015
Mpp2	-1.079	3.9e-18
Gm10167	-1.079	2.2e-14
Rpsa-ps1	-1.079	0.0005
Gm43118	-1.079	0.028
Adcy1	-1.08	4.6e-10
Cyp27b1	-1.08	0.0059
Gm13033	-1.081	7e-07
Pappa2	-1.082	3.7e-18
Rps12-ps10	-1.085	0.0054
Nmral1	-1.086	4.3e-53
Gm11240	-1.087	7.2e-06
Gm9917	-1.087	1.9e-05
St6galnac6	-1.087	2.5e-05
Gm12366	-1.09	0.00013
A930007I19Rik	-1.094	7.3e-05
Rslcan18	-1.096	0.041
Hoxa2	-1.097	3.1e-06
Slc22a3	-1.098	1.4e-15
Fgfbp3	-1.099	5.5e-10
Gm8623	-1.1	0.00015
Fbxo47	-1.1	0.00024
Eps8l1	-1.101	2.2e-13
Gm36964	-1.106	0.0026
Cc2d2a	-1.107	2.6e-31
Esam	-1.108	1.3e-21
Snhg9	-1.108	0.031
Flot2	-1.109	1.6e-47
Rasd2	-1.111	3.7e-17
Gm1821	-1.115	4e-31
Gm2830	-1.115	5.5e-17
4930451E10Rik	-1.117	0.013
Gdf15	-1.12	1.9e-45
Lck	-1.121	2.7e-14
Gm21981	-1.121	0.0093
Gm26765	-1.122	0.017
Alox12b	-1.124	8.9e-07
Pde1c	-1.126	0.0022
Rps6kl1	-1.127	0.0072
D730003I15Rik	-1.129	0.027
Gm5292	-1.129	0.03
Npm3	-1.13	2.2e-64
Rpl31-ps11	-1.132	1.2e-05
Gm11449	-1.132	0.00054
Cnnm1	-1.135	5.5e-26
Gm14292	-1.136	2.3e-15
4930455G09Rik	-1.136	6.5e-07
Gm14296	-1.136	0.05
9930038B18Rik	-1.137	3.7e-05
Amica1	-1.141	7.8e-166
Lipn	-1.141	0.035
Gm5803	-1.142	0.0075
Gm14420	-1.143	1e-36
C030037D09Rik	-1.145	2e-12
Afap1l1	-1.147	7.1e-122
Gm6254	-1.147	0.014
9430037O13Rik	-1.147	0.015
Ptgds	-1.148	0.018
Gm16090	-1.148	0.019
Dmrta2	-1.152	3.2e-11
Wnt5b	-1.152	0.034
Rps6-ps2	-1.153	0.048
Rpl31-ps12	-1.167	0.036
Gm10263	-1.171	2.4e-05
Psat1	-1.172	2.8e-197
Gm29257	-1.172	0.0047
Itpr2	-1.174	1.1e-14
Gkn3	-1.175	5.2e-16
Ptk7	-1.177	1.9e-76
Dusp4	-1.179	5.9e-35
Lyrm7	-1.18	4.3e-31
Gm33051	-1.182	0.00058
Gm4221	-1.19	0.039
Gm7504	-1.19	0.039
Arhgef4	-1.191	4.8e-17
1700001O22Rik	-1.191	1.1e-13
Gm10059	-1.192	0.0022
Gm7618	-1.195	0.0045
Rac3	-1.197	4.5e-26
Cyp26b1	-1.2	5.3e-23
Fam166a	-1.2	0.016
Ccnjl	-1.201	6.2e-49
Sfxn2	-1.204	2.9e-40
Gm16244	-1.209	0.004
Gm5778	-1.212	0.022
Gsta1	-1.213	5.4e-73
Gm9825	-1.221	2.4e-71
Gm14418	-1.221	0.0011
Efcab1	-1.224	4.8e-05
Lipk	-1.227	0.00082
Carnmt1	-1.23	2.1e-70
RP23-361O12,5	-1.233	0.0025
Olfm4	-1.234	1.9e-137
Gm15638	-1.235	0.0013
Sectm1a	-1.236	3.1e-07
Nanos1	-1.241	7.1e-29
Gm15299	-1.241	5.7e-05
Gm16439	-1.242	0.00031
Gm26619	-1.244	5.3e-05
Neurod2	-1.244	0.0067
Btbd11	-1.246	5.5e-34
Gm14322	-1.251	0.00068
Gm7324	-1.252	0.042
Mill2	-1.253	0.0036
Gm13532	-1.254	0.00054
Neil2	-1.255	0.00036
Gm12992	-1.258	5.5e-11
Gm26881	-1.258	0.01
Ifitm3	-1.259	4.4e-93
Abcc2	-1.259	1.1e-52
RP24-399H16,1	-1.26	0.045
Ggta1	-1.261	8.7e-08
Pou4f1	-1.263	1.6e-08
Gm12034	-1.263	0.00011
Ambn	-1.264	0.0079
Ldlrad4	-1.266	1.1e-07
Gm20707	-1.27	1.5e-07
S1pr5	-1.271	0.0016
Tnfrsf18	-1.273	1.5e-05
9830144P21Rik	-1.274	7.3e-05
Gm4987	-1.277	0.0047
Rps15a-ps5	-1.278	0.0015
G430095P16Rik	-1.281	0.037
Pacs1	-1.282	4.2e-90
2700081O15Rik	-1.283	2.4e-64
Eif3s6-ps4	-1.285	0.045
Plekhb1	-1.286	7.3e-11
Rprml	-1.289	1.8e-12
Gm12222	-1.3	0.0029
Mtmr7	-1.301	2.9e-57
Rps6-ps1	-1.304	7.8e-05
Hspa12a	-1.304	0.0013
Rpl3-ps1	-1.305	1.5e-193
Ackr3	-1.305	0.0024
Gm17029	-1.305	0.011
Golga7b	-1.31	2.6e-18
Prl6a1	-1.31	0.0085
Kcnj2	-1.312	2e-11
Gm12267	-1.314	0.033
5730419F03Rik	-1.314	0.046
Gm9903	-1.316	0.047
Ptger1	-1.319	0.0013
Cited1	-1.323	0.046
Gm5069	-1.325	9.2e-06
Gimap1os	-1.325	4e-05
Mb21d2	-1.327	3.5e-50
Numbl	-1.327	3.1e-05
Fam171a2	-1.334	3.3e-31
Hhex	-1.345	1.6e-07
Bco1	-1.349	1.6e-33
Pak3	-1.349	2.2e-09
Lingo3	-1.349	0.00011
Rtn1	-1.351	4.1e-05
Shh	-1.352	0.027
1700057G04Rik	-1.355	9.9e-07
Tspan18	-1.355	0.0068
Pik3r5	-1.356	0.00015
Pacsin1	-1.365	0.0069
Lrp8os3	-1.366	0.00023
Tmem52b	-1.366	0.004
Gm11675	-1.366	0.0091
Gm5424	-1.366	0.027
Rab34	-1.367	5.6e-22
Rps15a-ps3	-1.369	4.8e-06
Gm14251	-1.37	0.047
Gm14410	-1.371	1e-33
Faddos	-1.372	0.036
Sh2b2	-1.384	1.5e-09
Klf2	-1.389	1.2e-05
Hmgcs2	-1.39	2.3e-47
Tle6	-1.395	9e-37
3830408C21Rik	-1.397	0.007
Panct2	-1.401	0.0065
Gm9765	-1.401	0.048
4933415A04Rik	-1.404	1.8e-07
Tfr2	-1.407	9.6e-09
D130051D11Rik	-1.409	7e-05
Nek5	-1.409	0.0014
Jph1	-1.41	2.5e-09
Gm10197	-1.413	0.0096
Alox5ap	-1.413	0.028
Rpl34-ps2	-1.414	0.00015
Snca	-1.414	0.028
Snai2	-1.415	0.021
Gm13835	-1.416	3.1e-13
Gm13623	-1.417	0.03
C920006O11Rik	-1.42	2.9e-06
Kctd15	-1.422	5.2e-26
Hoxa5	-1.422	1.5e-16
Gm10086	-1.422	2.8e-05
Nrp2	-1.424	8.9e-27
Mmp17	-1.425	8.1e-06
Gm8317	-1.425	0.0053
Lrrn4	-1.43	0.00058
2310058D17Rik	-1.433	5.5e-16
Gm4419	-1.435	3.1e-11
Fgd1	-1.439	4e-41
Tbc1d10c	-1.439	0.0069
Hspb6	-1.442	1.5e-40
Gm5525	-1.446	1.5e-16
Cldn11	-1.448	0.016
Gm10653	-1.451	0.016
Plod2	-1.453	2e-154
Chrm3	-1.456	1e-43
Nrp1	-1.456	3e-35
Gm11508	-1.456	0.00052
Rfx8	-1.456	0.00091
Mamld1	-1.458	2.3e-29
6430562O15Rik	-1.478	0.037
Gm9134	-1.479	0.037
Gm27219	-1.48	0.0033
Fgf9	-1.481	8.3e-15
Csf1r	-1.483	0.027
Pttg1	-1.484	4e-66
Icam4	-1.486	0.012
Gm20559	-1.488	1.6e-67
Ascl4	-1.497	7e-05
RP23-263D5,5	-1.501	0.016
Plscr4	-1.505	2.3e-12
Hoxb3	-1.51	4.1e-08
Fbxo10	-1.511	6.6e-23
Eno2	-1.511	1.4e-12
Ptprt	-1.513	6e-08
Slc26a9	-1.513	0.0082
Pgam1-ps1	-1.514	0.022
Gm17134	-1.515	0.0025
Gm11942	-1.519	6e-35
Aqp5	-1.524	0.0033
Prob1	-1.529	1.1e-16
Afm	-1.531	3.2e-05
Ltk	-1.535	6.8e-31
Gm13251	-1.538	8.7e-15
Hoxaas3	-1.543	2.9e-20
Bmp4	-1.544	4.8e-06
Gm12919	-1.55	0.04
Gm12892	-1.561	5.6e-55
Rasl2-9	-1.563	0.0073
Angpt2	-1.566	4.7e-42
Scd3	-1.567	0.022
Adora1	-1.568	7.7e-154
Nwd1	-1.568	0.0032
Mir99ahg	-1.571	0.033
Rwdd2a	-1.579	1.4e-05
Gm6741	-1.581	0.05
Gimap3	-1.582	0.0019
L3hypdh	-1.583	1.4e-23
Slc14a1	-1.59	6.5e-134
Gm13498	-1.595	0.0011
Gm15964	-1.596	0.025
Gpr135	-1.598	0.0054
Cd274	-1.599	7.4e-21
Gm38345	-1.602	0.012
Tdpx-ps1	-1.604	4.9e-08
Gm12856	-1.611	0.029
Gm7278	-1.616	0.041
Rbms3	-1.619	1.5e-25
Gm29236	-1.621	0.007
Kif26b	-1.623	2e-10
Kcnn1	-1.623	0.003
Gm10143	-1.629	0.00024
Gm28802	-1.629	0.016
Sdr16c5	-1.63	5.5e-08
Gm9522	-1.633	0.0027
Hoxb4	-1.645	7.5e-09
Gm11682	-1.648	1.5e-05
Gm15491	-1.653	6.6e-09
Pou2af1	-1.664	0.00023
RP23-359M3,5	-1.665	0.0011
Klhl8	-1.67	4.7e-48
Gm13443	-1.67	2.8e-36
Gm14419	-1.67	8.2e-05
Gm14022	-1.671	0.0016
Pcdhga9	-1.681	8.5e-06
Gm5446	-1.681	0.0081
Gm9115	-1.683	0.0011
Gm26643	-1.684	0.05
Gm11450	-1.689	0.05
Plod1	-1.699	2.3e-88
Ankmy1	-1.699	0.028
Dach2	-1.7	8e-08
Tsga10ip	-1.701	1.7e-07
Gm17300	-1.702	0.0024
Gm12933	-1.712	0.016
Gm14963	-1.721	1.1e-06
Gm8797	-1.733	0.0001
Nrros	-1.738	0.00061
Gspt2	-1.752	1.8e-06
Tgfbr3	-1.755	0.021
Zfp334	-1.767	0.0022
Gm6153	-1.767	0.0022
Gm10684	-1.768	1.9e-06
Pla2g5	-1.797	2.8e-125
Snora57	-1.801	2.9e-10
Zfp879	-1.802	0.0016
Gm15784	-1.802	0.0054
Epb42	-1.805	2.6e-74
Camkv	-1.809	0.0049
Foxd2	-1.815	0.015
Gm11491	-1.822	0.027
Smim1	-1.823	3.8e-19
Gm4761	-1.826	0.048
Pnliprp1	-1.832	5.1e-28
Zik1	-1.844	1.1e-16
Cyp4f15	-1.847	3.9e-15
1700016H13Rik	-1.848	0.027
Slit1	-1.854	0.024
Gm11266	-1.856	1.8e-06
Gm16011	-1.862	6e-10
Nr2e3	-1.865	1.1e-41
Tgm5	-1.871	0.011
9330159M07Rik	-1.879	1.6e-09
Gm17322	-1.88	1.6e-20
Eno4	-1.88	0.00023
Plcb2	-1.885	0.02
Il12rb1	-1.89	7.2e-15
Thsd7b	-1.898	0.0046
Dlgap3	-1.904	2.6e-05
Gm10401	-1.908	0.035
Zfp651	-1.91	1.6e-12
Gm38391	-1.918	1.5e-07
Faim2	-1.93	7.4e-12
Ifitm1	-1.933	0.00048
Meis1	-1.934	1.4e-06
Gm1866	-1.938	4.9e-05
Ppp1r3d	-1.942	0.00025
Gm42967	-1.944	0.014
2310008N11Rik	-1.945	0.014
Gm7809	-1.947	1.6e-10
Kcnf1	-1.95	3.5e-145
Car8	-1.951	0
Gm6257	-1.951	6.6e-06
Gm14388	-1.955	6.6e-06
Slc6a19os	-1.958	9.1e-05
Peli2	-1.959	6.1e-49
Cnga4	-1.961	0.013
Rps15a-ps6	-1.962	9.4e-81
6030419C18Rik	-1.963	1.8e-19
Nhlh1	-1.982	0.025
Gm26790	-1.982	0.025
RP24-315D19,4	-1.996	3.7e-13
Gm5321	-1.999	0.0022
Gm9104	-2.002	0.01
Tomm6os	-2.024	3.6e-12
Pnliprp2	-2.046	0
Slc35g2	-2.048	1.5e-36
Nr0b2	-2.05	2e-17
Gm17709	-2.051	1.2e-07
Grm4	-2.055	7.3e-24
Gm10343	-2.056	0.018
Gm16312	-2.063	0.003
Iqcg	-2.068	1.2e-14
Rasd1	-2.079	1e-39
Gm42505	-2.086	1.7e-05
Gpc3	-2.087	3.2e-08
Hoxb3os	-2.092	1.4e-08
Slc7a2	-2.097	8.7e-25
Gm28053	-2.103	5.2e-13
Gm4246	-2.106	0.015
Gm26894	-2.11	0.0021
Gm14573	-2.111	0.0051
Nav3	-2.112	0.0051
Gimap5	-2.114	1.2e-56
Gm10709	-2.114	1.7e-09
Gm6654	-2.114	0.013
Ldb3	-2.116	2.6e-277
Rims2	-2.136	3.2e-49
Ube4bos1	-2.136	0.024
Gm10819	-2.138	2.4e-29
Gm684	-2.149	4.5e-78
Gm26707	-2.153	0.0015
Frmpd1	-2.157	1.4e-08
Onecut3	-2.161	9.3e-05
Znf41-ps	-2.169	2.5e-18
Gm17430	-2.175	0.009
Evl	-2.181	2.2e-146
Gimap1	-2.186	1.7e-216
Marveld1	-2.199	6.9e-158
Igfbp1	-2.204	8.2e-06
Nxph4	-2.212	0.0026
Map9	-2.226	8.5e-13
Pik3c2g	-2.234	1.2e-17
Gm7173	-2.248	5e-07
Gm8146	-2.249	6.1e-07
H1fx	-2.253	2.4e-12
RP23-177G20,1	-2.253	0.02
Gm13248	-2.259	9.4e-06
2700033N17Rik	-2.263	1.2e-24
Cuedc1	-2.275	1.7e-105
Foxc1	-2.284	8e-13
Gm10069	-2.3	6.9e-14
Foxd1	-2.305	1.6e-05
Lhfpl4	-2.311	0.00038
Ifi203	-2.331	3.6e-06
Olfr558	-2.338	0.039
Gm7150	-2.339	0.039
Gm16066	-2.342	0.039
Gm11196	-2.342	0.04
Smad6	-2.343	4.3e-59
Gm42426	-2.349	0.003
Hspe1-ps3	-2.355	8.1e-05
Rbpsuh-rs3	-2.356	3.3e-20
Nefh	-2.411	2.7e-24
Gnb4	-2.412	0.0074
Sp9	-2.425	9e-07
Kifc5c-ps	-2.434	0.027
Rpl15-ps1	-2.435	0.026
Ctla2a	-2.447	0.038
Gm16425	-2.46	9.3e-05
Cpne8	-2.469	3.3e-08
Epha7	-2.477	2.1e-21
2210411M09Rik	-2.527	0.018
Meis2	-2.54	1.3e-200
Efcab9	-2.663	1e-10
Tlr1	-2.667	2.3e-81
Gm11759	-2.686	0.0083
Gm14968	-2.695	0.011
Gprc5b	-2.713	8.8e-46
Fgf1	-2.746	2.5e-253
Zfp600	-2.749	0.046
Fzd10	-2.758	0.045
5430402O13Rik	-2.758	0.045
Gm17396	-2.758	0.045
Sez6l	-2.758	0.046
Gm7222	-2.76	0.045
Gm14403	-2.77	1.5e-75
Hc	-2.835	0.0037
Rpl21-ps8	-2.836	5.2e-11
Gm14933	-2.844	0.0036
Gdpd3	-2.852	2.1e-225
Slc16a12	-2.865	0
Hoxa7	-2.865	1.1e-23
1700011I03Rik	-2.878	0.03
Rps15a-ps7	-2.88	5.5e-78
Aldh8a1	-2.887	2.7e-24
Arhgap44	-2.943	5.6e-168
Prss22	-2.956	4.5e-51
Gm18180	-2.956	1.8e-09
Ifi204	-2.959	0.035
Itpkb	-2.972	3.3e-67
4930573C15Rik	-2.98	0.049
Gm9725	-2.986	0.02
Lhx2	-2.989	0.02
Hrasls5	-2.989	0.02
1810012K08Rik	-3.002	0.039
Hoxb2	-3.066	9.7e-34
2210418O10Rik	-3.091	0.013
Grrp1	-3.095	4.4e-05
Gm17669	-3.096	0.03
Rab42	-3.101	0.0073
Kpna2-ps	-3.122	3.3e-16
Gm16092	-3.124	6e-05
Gm14648	-3.141	0.0025
Rpl29	-3.187	0
Gm5540	-3.193	7.4e-69
Gm11541	-3.241	9.5e-10
Mybph	-3.268	0.029
Cyp11a1	-3.277	0.0053
Gm4991	-3.277	0.0054
RP24-315D19,3	-3.279	0.0053
Gm43270	-3.295	5.4e-06
Gm4742	-3.305	2.7e-18
Gm13139	-3.352	1.7e-36
Gm21411	-3.362	0.0034
Lpo	-3.362	0.0035
Gm16049	-3.362	0.0035
Gm17017	-3.364	0.0035
Msx3	-3.411	3.3e-08
Adora2b	-3.431	1.6e-100
Gm6685	-3.431	1e-06
Fam217b	-3.437	1.6e-23
Gas1	-3.472	7.8e-87
Gm20775	-3.473	4.8e-15
Spr-ps1	-3.486	1.2e-13
Gm37201	-3.503	2.3e-05
4930481A15Rik	-3.508	0.0038
Gm10039	-3.526	3.2e-193
Gm6472	-3.672	0
Gm10036	-3.683	5e-182
Ces2d-ps	-3.726	3e-161
Gm12663	-3.727	1.5e-26
Prodh2	-3.801	2.4e-34
Slc19a3	-3.901	6.7e-24
G630016G05Rik	-3.958	7.3e-05
Frem2	-3.998	4.3e-70
Cdh26	-4.029	1.2e-26
AK157302	-4.198	5.5e-71
Gm6197	-4.253	4.2e-06
Gm42533	-4.286	0.017
Hcrtr1	-4.421	0.01
Gm16285	-4.421	0.01
Gm9260	-4.507	1.3e-98
Rpl35a-ps7	-4.542	0.012
Cym	-4.748	7.3e-71
Notum	-4.757	5e-14
Rps15a-ps2	-4.83	2.7e-09
Mboat2	-4.85	0
Igfbpl1	-4.922	9.2e-49
9230112D13Rik	-4.941	0.00088
Rps2-ps10	-4.948	0
Tpsab1	-4.959	0.0047
Gm15950	-5.016	0.0053
B230110C06Rik	-5.326	7.6e-05
Gm6505	-5.337	2.3e-47
Gm27149	-5.356	2.1e-16
Mndal	-5.397	1.9e-38
Gm7993	-5.581	0
Esrrb	-5.745	1.1e-14
Trim12a	-5.857	2e-21
Esx1	-5.857	6.3e-05
Gm15772	-5.911	0
Gm14400	-6.001	1.4e-07
Rps13-ps1	-6.183	2.2e-191
Lrrc3b	-6.365	1.5e-93
Rps15a-ps8	-7.237	4.4e-83
Gm8979	-7.243	2e-132
Gm15698	-8.224	1.3e-31
