# Supplementary material for: HDAC1 and HDAC2 independently regulate common and specific intrinsic responses in murine enteroids
Source: Sci Rep. 2019 Mar 29;9:5363. doi: 10.1038/s41598-019-41842-6 (PMC6441098; doi:10.1038/s41598-019-41842-6)
Supplement: Supplementary file 9 — Supplementary Table S7 [file 41598_2019_41842_MOESM9_ESM.xlsx]

## Sheet: Feuil3
Protein IDs	Protein names	Gene names	Peptides	log2 HDAC1-/- / Ctrl	log2 HDAC2-/- / Ctrl
G5E8X1;Q9DCS2;E9Q7K5;E9Q5B2;D3YZM4	UPF0585 protein C16orf13 homolog	0610011F06Rik	4	-0.0708484	-0.065058
B7ZWI2;B2RXM7;Q9D1J3	SAP domain-containing ribonucleoprotein	1110005A23Rik;Sarnp	5	-0.204175	-0.19358
G3X8U3;Q9D7X2		2210016F16Rik	3	0.0433125	-0.0338313
Q4VA29;Q9CQE8;J3QNB0	UPF0568 protein C14orf166 homolog	2700060E02Rik;Gm10704	6	0.0312663	0.0317281
Q8BIS2;Q148Q7;E9Q1Z0		4732456N10Rik	15	0.887585
Q8C5V8;F6VE79		4932418E24Rik	2	0.22807	-0.0970229
Q3U7K4;E9QMK9;Q8BH86-2;Q8BH86	UPF0317 protein C14orf159 homolog, mitochondrial	9030617O03Rik	5	-0.0805841	0.0275339
Q9D2R0;Q8K3J7	Acetoacetyl-CoA synthetase	Aacs	16	0.205138	-0.012365
Q99PG0	Arylacetamide deacetylase	Aadac	10	-0.467674	0.289728
Q3UD67;Q3TZ32;Q8BGQ7;Q6XMP4;Q8R346;Q6PDM7	Alanine--tRNA ligase, cytoplasmic	Aars	17	-0.150293	0.176986
P61922-2;P61922;Q3V1S0;Q3U0M2;Q3TUE8;F7C9G3	4-aminobutyrate aminotransferase, mitochondrial	Abat	3	0.350396	0.861182
J3QML2;B2RX12-3;B2RX12-2;B2RX12;Q59DK8;Q9CVX4	Canalicular multispecific organic anion transporter 2	Abcc3	4	0.276786	0.571441
Q91VT3;Q3U645;P55096;Q9DBZ6;Q3UNS0	ATP-binding cassette sub-family D member 3	Abcd3	19	0.376175	0.495881
Q6NXX7;Q3UHY8;Q3TJM9;Q3TIU8;P61222	ATP-binding cassette sub-family E member 1	Abce1	11	-0.170362	-0.0842583
Q5RL55;Q6P542;Q3U6P1;Q99K92;A1A4B8	ATP-binding cassette sub-family F member 1	Abcf1	9	-0.124791	0.136866
Q3UVI9;Q99LE6	ATP-binding cassette sub-family F member 2	Abcf2	7	-0.0898659	-0.0229157
Q8VCR7;E9QN99	Alpha/beta hydrolase domain-containing protein 14B	Abhd14b	6	0.36771	0.507974
B7ZCU2;B7ZCU5;Q3UAH6;Q3TPY5;Q3TMI0;Q6AXD3;B7ZCU4;B7ZCU3;Q3TJR5;Q3TJ64;B7ZCU0;J3QNK8;Q8CBW3-5;Q8CBW3-2;Q8CBW3-4;Q8CBW3-3;Q8CBW3	Abl interactor 1	Abi1	3	0.127035	0.059788
E9QMV2;C6EQJ5;Q4KML4	Costars family protein ABRACL	Abracl	2	0.282396	0.0730407
Q921H8;H3BKL5;Q3UPU8;Q8BLD7;H3BJZ9;Q3TUU3;Q3UKM0;Q8VCH0;Q8R343;H3BKA1;H3BJC1	3-ketoacyl-CoA thiolase A, peroxisomal;3-ketoacyl-CoA thiolase B, peroxisomal	Acaa1a;Acaa1b	12	0.502457	0.0967034
Q8BWT1;Q3UKH3	3-ketoacyl-CoA thiolase, mitochondrial	Acaa2	20	0.762876	0.0994619
Q5SWU9;Q5SWU9-2;D3Z0B3;Q9ESZ3;Q8C697	Acetyl-CoA carboxylase 1;Biotin carboxylase	Acaca	26	-0.365685	-0.0878153
Q80XL6;D3YTQ5;Q7TNH5;F6U473	Acyl-CoA dehydrogenase family member 11	Acad11	14	0.8839	0.610158
Q8JZN5;F6W0S5;F6TBZ5;Q9CZC5	Acyl-CoA dehydrogenase family member 9, mitochondrial	Acad9	11	-0.308445	0.0340658
P51174	Long-chain specific acyl-CoA dehydrogenase, mitochondrial	Acadl	12	0.195474	0.109896
Q91WS8;P45952;Q8BJT5;Q3V2I9;D6RFD7	Medium-chain specific acyl-CoA dehydrogenase, mitochondrial	Acadm	11	0.570929	0.203638
Q07417;F6RAZ3	Short-chain specific acyl-CoA dehydrogenase, mitochondrial	Acads	9	0.6087	0.119848
P50544;B1AR28;Q3UJR6	Very long-chain specific acyl-CoA dehydrogenase, mitochondrial	Acadvl	25	0.1507	0.0904774
Q3TQP7;Q8QZT1	Acetyl-CoA acetyltransferase, mitochondrial	Acat1	10	-0.737262	-0.299153
Q8CAY6;G3XA25;Q8R4V3;Q80X81;F2Z459	Acetyl-CoA acetyltransferase, cytosolic	Acat2;Acat3	9	-0.308647	-0.146183
Q3URC9;Q8R0I0;C7ECU2;F6X479;Q3UXR1;Q8R0I0-2;Q9D836	Angiotensin-converting enzyme 2;Processed angiotensin-converting enzyme 2	Ace2	14	0.720019	0.219701
Q80TU6;F6RJ39;Q9JIX8-4;Q9JIX8;Q52KR6;B8JJ92;Q7TSL7;B8JJ91;Q9JIX8-3;Q9JIX8-2;Q05D19;Q3UXT9;F6Q8C0;B8JJ90;B8JJ89	Apoptotic chromatin condensation inducer in the nucleus	Acin1	10	-0.189244	-0.173894
Q3TED3;Q3V117;Q91V92;Q3UEA1;Q8VDM8;Q3TS02;Q3UVY4;Q99K05;Q6P063	ATP-citrate synthase	Acly	33	0.172669	0.168473
Q8VDC3;P28271	Cytoplasmic aconitate hydratase	aco1;Aco1	26	0.119424	0.0168489
Q99KI0	Aconitate hydratase, mitochondrial	Aco2	37	0.139454	0.294791
Q80TT9;Q8CAL6;Q543P6;A2AVR6;Q8VHQ9;Q3TBG4;F6SS52;E0CYS0;E0CYA0;E0CXP8	Acyl-coenzyme A thioesterase 11	Acot11	5	0.228702	-0.00212741
Q4VA32;Q9CQR4	Acyl-coenzyme A thioesterase 13;Acyl-coenzyme A thioesterase 13, N-terminally processed	Acot13	3	-0.128994	0.449716
Q14DI6;Q8BWN8	Acyl-coenzyme A thioesterase 4	Acot4	4	0.519701	-0.255446
Q9R0X4	Acyl-coenzyme A thioesterase 9, mitochondrial	Acot9	2	1.17057	1.32126
Q9R0H0-2;Q9R0H0;A2A848;Q8C168;Q8BW35	Peroxisomal acyl-coenzyme A oxidase 1;Acyl-coenzyme A oxidase	Acox1	23	0.70602	0.107569
Q05117;Q38RM9	Tartrate-resistant acid phosphatase type 5	Acp5	3	-0.0859637	0.197987
Q8BP40	Lysophosphatidic acid phosphatase type 6	Acp6	5	0.297894	0.138074
Q8VCW8	Acyl-CoA synthetase family member 2, mitochondrial	Acsf2	7	0.601498	0.236088
D3Z041;P41216;D3Z457;D3YVF6	Long-chain-fatty-acid--CoA ligase 1	Acsl1	12	0.111771	-0.0244615
Q3UC67;Q8JZR0;Q3UKS0;Q9D9S0;F6WNZ2	Long-chain-fatty-acid--CoA ligase 5	Acsl5	24	0.104905	-0.0608172
Q569W4;Q3TZ45;Q69Z91;Q99NB1;Q99KM8	Acetyl-coenzyme A synthetase;Acetyl-coenzyme A synthetase 2-like, mitochondrial	Acss1	12	-0.315889	0.130946
Q8N9U3;Q8C1A8;Q8C141;A2AQN4;Q9QXG4;Q8C113;A2AQN5;F7CU63;D6RHA7;Q8BY91	Acetyl-coenzyme A synthetase, cytoplasmic	Acss2	11	-0.419892	-0.0462471
Q8BFZ3	Beta-actin-like protein 2	Actbl2	11	0.154429	0.196313
Q9CXK3;Q497E4;P68134;P68033;Q61275;Q3TG92;Q3UIJ3;Q3UJ36;Q3U122;P63268;P62737;D3YZY0;Q61264;Q61852;Q61272;D3Z2K3;I6L9D2;Q61274;Q61273	Actin, alpha skeletal muscle;Actin, alpha cardiac muscle 1;Actin, gamma-enteric smooth muscle;Actin, aortic smooth muscle	Actc1;Acta1;Actg2;Acta2;alpha-cardiac actin	19	0.320951	0.296235
Q9QZ83		Actg1	20	0.270909	0.217671
Q505L1;Q3TF62;Q9Z2N8;D3YVN1	Actin-like protein 6A	Actl6a	4	-0.402254	-0.0960127
Q7TPR4;A1BN54;Q99LJ3;Q8K3Q4;Q9JI91;Q5FW75;D3YY95	Alpha-actinin-1	Actn1	45	-0.0495938	-0.0400562
Q3ULT2;P57780;Q3UDJ7;Q8BP35;D3Z0L8;Q61064;D3Z761;Q61063	Alpha-actinin-4	Actn4	53	0.303423	0.225016
P61164	Alpha-centractin	Actr1a	9	-0.286124	-0.37164
Q5SW83;P61161;Q8BMA4	Actin-related protein 2	Actr2	8	0.127848	0.102078
Q3ULF7;Q3TWJ4;Q3TGW0;Q3TGE1;Q99JY9;Q9ERF8;Q3UGH0;Q641P0-2	Actin-related protein 3	Actr3	13	0.118606	0.196055
Q99JW2	Aminoacylase-1	Acy1	5	0.690326	0.576894
Q8K232;Q9QYC0;F8WHZ9;F8WGR0;Q9QYC0-2;E9Q1K3;Q8BJT2;F6RDR0;F6V4G5;D3Z0T1	Alpha-adducin	Add1	8	-0.489248	-0.392533
Q8BM29;Q05DT0;Q8BJH2;Q3UNK1;Q05C56;Q9QYB5-2;Q9QYB5	Gamma-adducin	Add3	5	-0.39369	-0.643464
Q3UKA4;P00329	Alcohol dehydrogenase 1	Adh1	16	0.0821496	-0.207218
Q496S1;Q9QYY9;E0CYI4	Alcohol dehydrogenase 4	Adh4	6	1.29192	0.249314
Q6P5I3;P28474	Alcohol dehydrogenase class-3	Adh5	7	0.0924616	0.0127283
E9Q4Y1;Q9D932;E9Q5Z6;A1L3C0;Q3UQ40		Adh6a	5	-2.6805	0.60133
P55264-2;P55264;Q8BMC5;Q3TZR1;Q8BWS6	Adenosine kinase	Adk	7	-0.355193	-0.663364
Q3TMB8;P54822;E9Q242;E9Q3T7;E9Q0A0	Adenylosuccinate lyase	Adsl	10	-0.152645	0.105924
B9EIE9;P46664;Q8C909	Adenylosuccinate synthetase isozyme 2	Adss	10	0.252137	-0.255692
O88312	Anterior gradient protein 2 homolog	Agr2	8	-0.214685	0.396652
M0QWP1;A2ASQ1-3;A2ASQ1-2;A2ASQ1;Q5EBX5;Q6PCM6;Q8K326;Q91XS3;O08860;Q52L98;Q80V56;Q99KT4	Agrin;Agrin N-terminal 110 kDa subunit;Agrin C-terminal 110 kDa subunit;Agrin C-terminal 90 kDa fragment;Agrin C-terminal 22 kDa fragment	Agrn	10	-0.925225	-1.16635
Q3TF14;P50247;Q3U5U5;Q5M9P0;Q3U4D1;Q8BPI7;A2ALT5	Adenosylhomocysteinase	Ahcy	18	-0.188468	-0.20079
F8WGT1;Q68FL4;H3BKT5;Q80TQ9;F8WI65;E9PV16;Q68FL4-2;Q3TSQ0;Q80WX1;Q80SW1;Q3UY76;E9PX77;Q9JJF5;A0PJF2	Adenosylhomocysteinase;Putative adenosylhomocysteinase 3;Putative adenosylhomocysteinase 2	Ahcyl2;Ahcyl1	5	0.355496	0.275163
E9Q616;Q6UL10;A0PJF4;Q61484;A0JLR7;Q8BKS2;Q8VDN3;Q8CGE7;Q6UIL4;Q8BRB8;Q3UYW8;G5E8K8;Q8R2L7;Q8CEX7		Ahnak	57	0.584024	0.165975
Q3TL79;Q8BK64	Activator of 90 kDa heat shock protein ATPase homolog 1	Ahsa1	5	-0.411499	-0.0959654
Q3UW98		AI747448	21	-0.845252	-0.616596
B1AU25;Q9Z0X1;Q1L6K5;Q2QKE3	Apoptosis-inducing factor 1, mitochondrial	Aifm1	17	-0.0208015	-0.0636533
Q8C2U7;Q3UZG4;P31230;Q3TUZ1	Aminoacyl tRNA synthase complex-interacting multifunctional protein 1;Endothelial monocyte-activating polypeptide 2	Aimp1	7	0.0480457	0.0030674
Q8R010;Q8R3V2	Aminoacyl tRNA synthase complex-interacting multifunctional protein 2	Aimp2	3	-0.358055	-0.172779
Q9WTP6-2;Q9WTP6;F7BP55	Adenylate kinase 2, mitochondrial;Adenylate kinase 2, mitochondrial, N-terminally processed	Ak2	10	0.188735	0.309995
Q9WTP7;Q9D8W6;F6RP11	GTP:AMP phosphotransferase AK3, mitochondrial	Ak3	9	0.380731	-0.0156445
Q3U489;Q3UYL0;Q9WUR9;A2ARF6;F6TEU8;A2ARF5	Adenylate kinase 4, mitochondrial	Ak4	4	-1.01088	0.281249
Q540D7;Q3UJW9;Q9JII6;Q80XJ7;B1AXW3;Q810X5	Alcohol dehydrogenase [NADP(+)]	Akr1a1	11	-0.380718	-0.0664795
Q3TCL2;Q5U415;Q3UDY1;P45376;D3YVJ7;Q3ULP0	Aldose reductase	Akr1b3;Akr1b1	5	0.0693668	-0.0809441
Q5M9J9;Q3UGS8;P21300	Aldose reductase-related protein 1	Akr1b7	5	0.915324	1.1062
Q9JLI0;Q9R0M7;Q91X42;Q3U538;Q8K023-2;Q8K023		Akr1c12	14	0.002751	-0.0643323
Q571M4;Q8VC28;Q54A37;D6RGB1	Aldo-keto reductase family 1 member C13	Akr1c13	16	0.0683788	-0.023876
Q5I0T6;G3X9Y6		Akr1c19	13	0.264268	0.163999
Q8CG76	Aflatoxin B1 aldehyde reductase member 2	Akr7a2	7	0.190552	0.0115864
Q9DD05;P10518;Q8VCZ1	Delta-aminolevulinic acid dehydratase	Alad	10	-0.334492	-0.51075
Q571I9;D3Z0B9;F6RQF0;Q9CWT9	Aldehyde dehydrogenase family 16 member A1	Aldh16a1	14	0.160932	0.0258383
Q9Z110-2;Q3TWN8;Q9Z110;Q3UGW8;Q3UZ27;D3Z0B4;H3BKJ8;H3BLE8;H3BKK0	Delta-1-pyrroline-5-carboxylate synthase;Glutamate 5-kinase;Gamma-glutamyl phosphate reductase	Aldh18a1	33	-0.348034	-0.543555
P24549	Retinal dehydrogenase 1	Aldh1a1	29	-0.565654	-0.396686
B2RTL5;O35945	Aldehyde dehydrogenase, cytosolic 1	Aldh1a7	23	-0.691643	-0.991742
Q9CZS1;G3UYH1;Q8R345	Aldehyde dehydrogenase X, mitochondrial	Aldh1b1	27	-0.00742129	-0.173628
Q8R0Y6;Q8CIF2;Q8BLE0;Q9CVJ8;D3Z6B9;Q8K009	Cytosolic 10-formyltetrahydrofolate dehydrogenase;10-formyltetrahydrofolate dehydrogenase	Aldh1l1	15	1.09239	1.64002
Q544B1;Q3UJW1;Q3U9J7;Q3TVM2;P47738;Q3U6I3;D3YYF3	Aldehyde dehydrogenase, mitochondrial	Aldh2	22	0.532961	0.322327
Q8C3C9;Q3U7B5;Q8BQ93;B1AV77;B1ATI0;P47740;Q8C5J1;Q99PH3;Q99PH4	Aldehyde dehydrogenase;Fatty aldehyde dehydrogenase	Aldh3a2	12	0.725312	0.605023
B2RS41;Q8BWF0	Succinate-semialdehyde dehydrogenase, mitochondrial	Aldh5a1	4	0.266731	-0.0193653
Q3TMT4;Q3THE7;A7VL18;Q9JLJ2;Q3UDG0;Q3V1N7;Q3U367;Q3TG52;Q9CRH9	4-trimethylaminobutyraldehyde dehydrogenase	Aldh9a1	12	-0.12442	-0.0328795
Q5FWB7;P05064;Q6NY00;A6ZI44;D3YWI1;Q9CPQ9;A6ZI46;D3Z510;D3YV98	Fructose-bisphosphate aldolase A	Aldoa;Aldoart1	24	-0.201364	0.235712
Q3UER1;Q91Y97;Q3TJ66	Fructose-bisphosphate aldolase B	Aldob	25	0.321306	-0.0491922
P05063	Fructose-bisphosphate aldolase C	Aldoc	12	-0.194283	0.158058
Q0VD75;F8VPQ6	Alkaline phosphatase	Alpi	18	0.268575	0.0255918
B7ZP20;Q810B6;Q810B6-2	Ankyrin repeat and FYVE domain-containing protein 1	Ankfy1	3	-0.0159434	-0.00326627
Q8K3X6	Ankyrin repeat and SAM domain-containing protein 4B	Anks4b	3	0.271522	0.0573782
D3YYE1;D3Z7M9;O35381;F6UFG6;Q64G17	Acidic leucine-rich nuclear phosphoprotein 32 family member A	Anp32a	7	-0.351033	-0.180354
Q3UW32;Q9EST5;Q9EST5-2	Acidic leucine-rich nuclear phosphoprotein 32 family member B	Anp32b	5	-0.306375	-0.203524
E9Q5H2;E9PZF5;Q3TX26;P97822-2;P97822	Acidic leucine-rich nuclear phosphoprotein 32 family member E	Anp32e	3	-0.610111	-0.00112241
P97449;Q3UP74;Q3TB69	Aminopeptidase N	Anpep	28	0.368168	-0.432678
Q3U5N9;Q4FK88;Q4FJV4;B7STB7;Q3US43;P10107	Annexin;Annexin A1	Anxa1	10	1.38912	0.510152
P97384;D3Z7U0	Annexin A11;Annexin	Anxa11	13	0.0796301	0.187784
Q99JG3;F6ZSM3;Q9CVK5	Annexin A13;Annexin	Anxa13	23	-0.0552435	-0.158719
Q542G9;P07356;Q3UCD3;Q9CZI7;B0V2N7;B0V2N8;Q99KH3;B0V2N5	Annexin;Annexin A2	Anxa2	30	0.370575	0.351199
Q8C1X9;Q3U737;O35639;Q3TLP4;Q3TFK4;Q3TET3	Annexin;Annexin A3	Anxa3	13	1.84169	1.30696
P97429;Q7TMN7;D3Z0S1;F7ANV6;Q8BSL2;S4R1F2;Q9R0V2;Q8CEX0;Q3V2Z4	Annexin A4;Annexin	Anxa4	23	0.215503	0.195797
P48036	Annexin A5	Anxa5	9	0.945387	0.729194
Q922A2;Q8BP75;Q3TJ49;Q07076;Q3UYL7;Q8CCV9	Annexin;Annexin A7	Anxa7	5	0.373092	0.337244
Q5SVG5;Q5SVG4;O35643;Q3U1K9;Q8CC13;Q3TVN4;Q6NXY3	AP-1 complex subunit beta-1	Ap1b1	24	0.144552	-0.0453175
Q8CC03;Q8CBB7;Q3UKX8;P22892;Q8BSZ7	AP-1 complex subunit gamma-1	Ap1g1	8	0.136628	0.0173887
Q3U9D1;O88512;Q3UHW6;D6RFT7	AP-1 complex subunit gamma-like 2	Ap1g2	11	0.0902382	0.0468413
Q9WVP1;Q9WVP1-2;Q8C9K8;Q3UG16;P35585	AP-1 complex subunit mu-2	Ap1m2	8	0.12595	-0.0792119
P61967;D3Z268;D3Z0D6;D3YXN0	AP-1 complex subunit sigma-1A	Ap1s1	4	-0.0335794	0.4716
P17426-2;P17426;F6TPX8	AP-2 complex subunit alpha-1	Ap2a1	10	-0.0588629	-0.0485813
Q6PEE6;Q3U7X9;Q69ZW4;P17427;E9PWD0	AP-2 complex subunit alpha-2	Ap2a2	18	0.336862	-0.035056
Q5SWR1;Q9DBG3;Q9DBG3-2;H3BKM0;H3BIY9;H3BJ06;Q5SWR0	AP-2 complex subunit beta	Ap2b1	24	-0.120906	-0.113331
Q9Z1T1;Q3UPG0;Q3TQ33;Q3TQ07	AP-3 complex subunit beta-1	Ap3b1	13	0.0198927	0.0418307
Q3U237;O54774;Q3UR54;Q8CGH7;Q05CQ3	AP-3 complex subunit delta-1	Ap3d1	7	0.0563273	0.0782239
Q8R146-2;Q8R146	Acylamino-acid-releasing enzyme	Apeh	10	0.54275	0.153154
Q544Z7;P28352;D3Z124;F6QA74	DNA-(apurinic or apyrimidinic site) lyase;DNA-(apurinic or apyrimidinic site) lyase, mitochondrial	Apex1	5	-0.497543	-0.40413
Q3UYQ4;O35841	Apoptosis inhibitor 5	Api5	10	-0.390912	-0.125245
Q9D7N9	Adipocyte plasma membrane-associated protein	Apmap	3	-0.0535217	-0.12015
Q3V2G1;Q00623;O08855;O09042;Q58EV2	Apolipoprotein A-I;Proapolipoprotein A-I;Truncated apolipoprotein A-I	Apoa1	14	1.28185	0.815441
Q9DBN0;P06728;Q810I7;Q01488	Apolipoprotein A-IV	Apoa4	16	0.668324	0.0260848
E9Q414;E9Q1Y3;E9Q4G4	Apolipoprotein B-100;Apolipoprotein B-48	Apob	68	0.514632	0.638979
Q9D186;Q3KNM9;B1ASQ2;Q9DCZ4	Apolipoprotein O	Apoo	5	0.420873	0.281492
Q9CZB4;Q78IK4;B1AV14	MICOS complex subunit Mic27	Apool	6	0.0169986	0.0309192
P08030	Adenine phosphoribosyltransferase	Aprt	5	0.503919	0.26205
A2AQA7;Q8CFQ3	Intron-binding protein aquarius	Aqr	5	-0.140143	-0.181927
Q5XJY5;Q3U4S9;Q8R1S6;Q3TDU1;Q8C0G7	Coatomer subunit delta	Arcn1	7	-0.283689	-0.335761
P84078;Q3U344;P61205;Q8BSL7;A2A6T9	ADP-ribosylation factor 1;ADP-ribosylation factor 3;ADP-ribosylation factor 2	Arf1;Arf3;Arf2	11	0.0464697	0.0280408
Q14BR4;P61750;Q9DD04;E9Q798;F6UFB9;D3YV25;E9Q2C2	ADP-ribosylation factor 4	Arf4	7	0.253876	-0.0119482
Q3U0D7;P62331	ADP-ribosylation factor 6	Arf6	4	0.0574658	0.0889514
G5E8V9;A2RSX9;E9Q3G5;Q3TVE1;E9QAY5		Arfip1	5	-0.0577838	0.176202
Q61176	Arginase-1	Arg1	3	-1.90449	-2.32038
O08691;Q8R1Q7	Arginase-2, mitochondrial;Arginase	Arg2	11	0.368627	0.0393907
Q8BQW4;A2AH25;Q5FWK3;Q8C5A0	Rho GTPase-activating protein 1	Arhgap1	6	0.410107	0.0918633
Q8K0Q5	Rho GTPase-activating protein 18	Arhgap18	3	-0.113952	0.479563
Q99PT1	Rho GDP-dissociation inhibitor 1	Arhgdia	7	0.302102	0.0958748
F8WIB1;Q3TIR2;Q14AC7;P61211;Q9D7H9;Q4V9U3;E9Q006	ADP-ribosylation factor-like protein 1	Arl1	5	-0.141432	-0.108564
Q8R5J9	PRA1 family protein 3	Arl6ip5	4	0.520011	0.0160754
Q9DAB3;F6QKK2;Q9CQW2;Q8VEH3	ADP-ribosylation factor-like protein 8B;ADP-ribosylation factor-like protein 8A	Arl8b;Arl8a	4	-0.280898	-0.314033
Q3U094;Q3TCE7;Q91Z25;Q9WV32;Q3TBA2;F6VVE6;D3Z6S0;F6THG2	Actin-related protein 2/3 complex subunit 1B	Arpc1b	11	0.0642784	0.0633246
Q9JM76;H7BWZ3;D3Z2F7;D3Z2F8	Actin-related protein 2/3 complex subunit 3	Arpc3	4	0.23576	0.0772448
Q9D3C4;Q7TPD9;P59999;Q8BVW6;Q3TX55;E9PWA7	Actin-related protein 2/3 complex subunit 4	Arpc4	7	0.318578	0.146234
Q3TKM9;Q9CPW4;Q3UA72;Q3TK56;Q3UC32	Actin-related protein 2/3 complex subunit 5	Arpc5	4	0.364263	0.155939
Q91WU5	Arsenite methyltransferase	As3mt	3	-0.494119	-0.739034
B7ZN55;B9EHG7;Q9JHE3	Neutral ceramidase;Neutral ceramidase soluble form	Asah2	5	-0.506475	-0.706244
Q3UUH0;Q91YI0;E0CXM2;E0CY49;F7D439;E0CYV3	Argininosuccinate lyase	Asl	11	-0.119715	-0.0167344
O54984;Q8VEI6;Q8C1Q1	ATPase Asna1	Asna1	3	0.259081	0.0972555
Q3TV20;Q61024;Q3TIA9;D3Z0C2;D3Z028;D3YYR0	Asparagine synthetase;Asparagine synthetase [glutamine-hydrolyzing]	Asns	11	-0.668351	0.347143
Q8C4A5-2;Q8C4A5	Putative Polycomb group protein ASXL3	Asxl3	4	-0.13498	-0.266857
Q925I1-2;Q925I1;H3BKI6;H3BK90	ATPase family AAA domain-containing protein 3	Atad3	10	-0.201483	-0.135766
Q9CWJ9;B0LAC5	Bifunctional purine biosynthesis protein PURH;Phosphoribosylaminoimidazolecarboxamide formyltransferase;IMP cyclohydrolase	Atic	23	-0.176991	-0.0181688
O08997	Copper transport protein ATOX1	Atox1	3	0.417663	0.204407
Q9EPE9;Q69Z96	Manganese-transporting ATPase 13A1	Atp13a1;mKIAA1825	6	0.380276	0.16123
Q8VDN2;Q3TXF9;Q8R3M4;Q3UCH8;Q8K2R2;Q3UF49	Sodium/potassium-transporting ATPase subunit alpha-1	Atp1a1	40	0.457128	0.308208
Q545P0;Q3TV47;Q3TSQ1;P14094;Q3TRA6	Sodium/potassium-transporting ATPase subunit beta-1	Atp1b1	10	0.295604	0.169523
Q5DTI2;O55143;J3KMM5;O55143-2;O54994;Q3V1C4;Q62268	Sarcoplasmic/endoplasmic reticulum calcium ATPase 2;Calcium-transporting ATPase	Atp2a2	35	0.315251	0.225395
G5E829;Q8K314;Q3TC38;Q3TDJ2;Q05CJ5;Q32ME1;F7AAP4;D1FNM8;H2BL43;E9Q828;Q6Q477;D1FNM9;Q3TSK3;Q3UPA8;Q6PG79;Q8C048;A2ALL9;Q3UHH0;Q3UHJ3;Q0VF55;F8WHB1;D5L240;Q9R0K7	Calcium-transporting ATPase	Atp2b1	11	0.166747	0.177638
Q03265;D3Z6F5;D6RJ16	ATP synthase subunit alpha, mitochondrial;ATP synthase subunit alpha	Atp5a1	29	0.159475	0.238718
P56480	ATP synthase subunit beta, mitochondrial	Atp5b	28	0.113004	0.19863
Q8C2Q8;Q9D9D7;Q3UD06;Q91VR2;A2AKU9;Q9ERA8;A2AKV1;A2AKV2;A2AKV3;A2AKV0;Q9Z1F5	ATP synthase subunit gamma;ATP synthase subunit gamma, mitochondrial	Atp5c1	10	0.210137	0.250927
Q9D0J2;Q4FK74;Q9D3D9;Q9DCZ0;D3Z7S4	ATP synthase subunit delta, mitochondrial	Atp5d	3	0.263034	0.343424
Q5I0W0;Q9CQQ7;Q3UF04;Q3TJD4;Q64218	ATP synthase F(0) complex subunit B1, mitochondrial	Atp5f1	12	0.252385	0.332562
P56135;F8WHP8	ATP synthase subunit f, mitochondrial	Atp5j2	3	0.202696	0.210161
Q5EBI8;Q06185;Q8BTB6	ATP synthase subunit e, mitochondrial	Atp5k;Atp5i	4	0.107243	0.187654
Q9CPQ8;Q9D037;Q9CQY3;F2Z452;J3QNM7	ATP synthase subunit g, mitochondrial	Atp5l	6	0.112867	0.12012
Q9DB20;Q3THG0;Q3TF25;F7D3P8;F6XVM5	ATP synthase subunit O, mitochondrial	Atp5o	9	0.214865	0.249686
P50516;P50516-2;D3Z1B9;D3YWH3;D3YZ23	V-type proton ATPase catalytic subunit A	Atp6v1a	16	0.302703	0.0593631
P62814;B0LAC8;Q99KA3;Q6P6I3;Q91YH6;Q8C3L6	V-type proton ATPase subunit B, brain isoform	Atp6v1b2	7	0.110126	-0.0263998
Q9D9Z4;Q3TG21;Q9Z1G3	V-type proton ATPase subunit C 1	Atp6v1c1	4	0.332989	0.253035
Q9D1K2;F7B2B4	V-type proton ATPase subunit F	Atp6v1f	3	0.0892644	-0.03663
Q5HZY7;Q9CR51;Q3U7E0	V-type proton ATPase subunit G 1	Atp6v1g1	3	0.417552	0.150629
Q148W0	Phospholipid-transporting ATPase IC	Atp8b1	5	0.236263	0.0491261
Q3UN35;Q09200;Q8VDF0	Beta-1,4 N-acetylgalactosaminyltransferase 1	B4galnt1	8	0.297412	0.0755646
F8VBU4;A2A615;Q09199;F8VBU5	Beta-1,4 N-acetylgalactosaminyltransferase 2	B4galnt2	9	-0.0425628	0.375186
Q3UF95;Q9Z1R2;G3UYQ2;G3UZT6;Q3TDL4;Q8HWH4;G3UXT8;Q9CRG8;G3UYZ0;G3V013;S4R224	Large proline-rich protein BAG6	Bag6	8	0.379821	0.544162
E9QM21;O08734;Q91WX5	Bcl-2 homologous antagonist/killer	Bak1	4	0.692251	0.341911
O54962	Barrier-to-autointegration factor;Barrier-to-autointegration factor, N-terminally processed	Banf1	3	-0.409275	-0.597953
Q8K3J2;Q544Z6;Q07813;Q3TXJ7	Apoptosis regulator BAX	Bax	4	0.655787	0.319372
Q3U9U5;Q61335	B-cell receptor-associated protein 31	Bcap31	6	0.280569	0.209523
Q8CGN4-4;Q8CGN4-3;Q8CGN4-2;Q8CGN4;Q3V2W5;F7BEN2	BCL-6 corepressor	Bcor	3	-5.00086	-2.85321
Q80XN0;A1E283;D3Z2Y8	D-beta-hydroxybutyrate dehydrogenase, mitochondrial	Bdh1	12	0.157352	0.125678
S4R1L5;H9KUX8;S4R2P8;O88738-3;O88738-2;O88738;S4R1S3;S4R268;Q3UYZ6;J3QP64	Baculoviral IAP repeat-containing protein 6	Birc6	6	-0.579458	-0.233011
Q8R016;E9PY26;E9PZH4;E9Q6V3;E9QA53	Bleomycin hydrolase	Blmh	4	0.169382	0.0148777
Q9D8S9	BolA-like protein 1	Bola1	4	-0.168148	0.255387
Q3TDN8;Q8R164	Valacyclovir hydrolase	Bphl	4	-0.326933	1.95109
Q8BXV2	BRI3-binding protein	Bri3bp	2	0.443041	0.0156519
K3W4Q8;O55108;O55107;P18572-2;P18572;J3QP71	Basigin	Bsg	7	-0.509359	-0.0529087
Q3UJR8;Q64152-2;Q64152	Transcription factor BTF3	Btf3	4	-0.0124598	-0.0942623
Q9WVA3	Mitotic checkpoint protein BUB3	Bub3	5	-0.542527	-0.63592
Q9CQC6;Q9CVI6	Basic leucine zipper and W2 domain-containing protein 1	Bzw1	6	-0.619406	-0.14934
Q91VK1;Q2L4X1;Q3V199;Q3TRM2;Q6PDC5	Basic leucine zipper and W2 domain-containing protein 2	Bzw2	5	-0.336921	-0.0210421
Q8R5L1;O35658	Complement component 1 Q subcomponent-binding protein, mitochondrial	C1qbp	7	0.164371	0.167553
P01027;B5APU1;Q207D2;E1APH6;P01027-2	Complement C3;Complement C3 beta chain;C3-beta-c;Complement C3 alpha chain;C3a anaphylatoxin;Acylation stimulating protein;Complement C3b alpha chain;Complement C3c alpha chain fragment 1;Complement C3dg fragment;Complement C3g fragment;Complement C3d fragment;Complement C3f fragment;Complement C3c alpha chain fragment 2	C3	8	-2.54481	-2.54595
Q06138;Q8K312	Calcium-binding protein 39	Cab39	7	0.406537	0.16479
Q9CXW3	Calcyclin-binding protein	Cacybp	5	-0.174149	-0.0651507
E9QAI5;B2RQC6;G3UWN2;B7ZN27;Q6P9L1;E9QAT6;Q7TN13;Q80VF8;Q9CWQ9;O88862;F6S3Z3	CAD protein;Glutamine-dependent carbamoyl-phosphate synthase;Aspartate carbamoyltransferase;Dihydroorotase	Cad	38	-0.667411	-0.192466
P62204;Q3UKW2;Q9D6P8;G3UX57;Q3UZY7;P20801	Calmodulin;Calmodulin-like protein 3	Calm1;Calml3	11	0.431012	0.280156
Q3UWP8;B2MWM9;P14211	Calreticulin	Calr	19	-0.225255	-0.0448911
Q6XLQ8;Q3UG11;Q3TUF3;Q3TL33;O35887;G3UWV3;G3V004;Q3TQD1;G3UXA8;G3UWR0;G3UXA3;G3UY49;G3UYI3	Calumenin	Calu	6	0.415334	0.333969
E9Q1V9;E9Q1T1;Q6PHZ2-2;Q6PHZ2-4;Q6PHZ2;Q6PHZ2-5;Q8CCM0;E9PXV3;E9Q1W0;F6ZIE1;Q8C8X9;Q5SVI9;Q80TN1;F8WIS9;Q5SVI3;P11798;E9QAJ4;D6RDQ8;Q3V1X9;F6RWZ9;O70459;Q8C4I3;F7A856	Calcium/calmodulin-dependent protein kinase type II subunit delta	Camk2d	5	0.230344	0.198501
Q6ZQ38;Q3UMI9	Cullin-associated NEDD8-dissociated protein 1	Cand1	22	-0.12778	-0.0860906
Q5SUC3;P35564;Q3TXE5	Calnexin	Canx	18	0.129879	0.120392
Q3UVJ2;Q3U0U5;P40124;Q3TC53;Q3UNQ0;B1ARS0;D3YTR7;Q8BKZ3;Q9CYT6	Adenylyl cyclase-associated protein;Adenylyl cyclase-associated protein 1	Cap1	17	0.215248	0.119441
Q3TB79;Q8C2J1;Q80Y25;Q3UDG8;Q3TI07;O35350;Q3UF24	Calpain-1 catalytic subunit	Capn1	23	0.0312663	-0.267639
D3YW48;O88456;Q9D7J7	Calpain small subunit 1	Capns1	4	0.39982	-0.0479249
Q3UFZ6;Q60865;F6YLI0	Caprin-1	Caprin1	7	-0.377772	-0.0430951
P47753;Q5RKN9;Q3UAS2;Q3UJV2;Q3TLJ0;Q99L12	F-actin-capping protein subunit alpha-1	Capza1	8	0.190682	-0.0471925
Q5DQJ3;P47754;Q3UCD2;Q3UBZ3;D6RCW7;Q3U7G3	F-actin-capping protein subunit alpha-2	Capza2	9	0.038852	-0.128372
Q923G3;Q3TVK4;P47757-2;P47757;Q3TRH8;A2AMW0;P47757-4;F6QJN8;F6YHZ8;F7CAZ6	F-actin-capping protein subunit beta	Capzb	5	0.239527	0.322209
Q3UUZ9;Q8VHB5;F6XXU0;Q3TLN7;A1ECK8;Q8VHB5-2	Carbonic anhydrase 9	Car9;Ca9	3	-0.564143	-0.137405
Q3U716;Q9ER72-2;Q9ER72;Q3UXN3;Q7TNP6	Cysteine--tRNA ligase, cytoplasmic	Cars	7	-0.034125	0.367769
P29452	Caspase-1;Caspase-1 subunit p20;Caspase-1 subunit p10	Casp1	8	-0.464974	-0.484612
P70677;Q8BNT4	Caspase-3;Caspase-3 subunit p17;Caspase-3 subunit p12	Casp3	7	0.422863	0.321972
Q4FJQ4;P97864	Caspase-7;Caspase-7 subunit p20;Caspase-7 subunit p11;Caspase-7, N-terminally processed	Casp7	4	-0.924944	-0.610385
Q4FK85;Q3U607;O89110	Caspase-8;Caspase-8 subunit p18;Caspase-8 subunit p10	Casp8	4	-0.419476	-0.357461
P24270;Q3UF58;Q8C6E3;Q3UZE7;A2AL20	Catalase	Cat	24	3.85059	3.66232
Q542K4;Q3TVZ1;Q91XI2	Catalase	Cat	24	-0.0417244	-0.115872
B2RXY7;P48758	Carbonyl reductase [NADPH] 1	Cbr1	17	0.341777	0.263403
Q8K354	Carbonyl reductase [NADPH] 3	Cbr3	4	2.43627	0.290694
Q9DCC5;Q32P00;P23198;I6L9I7;D3Z1A9;D3Z313	Chromobox protein homolog 3	Cbx3	4	-0.3476	-0.191538
Q8VDP4	Cell cycle and apoptosis regulator protein 2	Ccar2	8	-0.346602	-0.329013
Q3UX62;D3YVK8	Coiled-coil domain-containing protein 114	Ccdc114	2	0.192627	0.0779442
Q542X7;P80314;Q9JJD8	T-complex protein 1 subunit beta	Cct2	25	-0.154654	-0.0529394
Q3U4U6;P80318;E9Q133;Q3U0I3;Q3UJP4;Q3TBM6;F6Q609;Q9R1U1;F6ZVG8	T-complex protein 1 subunit gamma	Cct3	22	-0.198048	-0.0873291
Q564F4;Q3UJZ8;Q3TII0;P80315;G5E839;G3UYW5	T-complex protein 1 subunit delta	Cct4	19	-0.233499	-0.123459
P80316;E0CZA1	T-complex protein 1 subunit epsilon	Cct5	18	-0.202522	-0.0710316
Q52KG9;Q3TIX8;Q3TI05;P80317;Q3TW97;Q3TI62;E9QPA6;Q8VEI1;Q497N0;Q61390;Q8BVT1;B1AT05	T-complex protein 1 subunit zeta	Cct6a	16	-0.276946	-0.0978126
Q3UDB1;Q3TIJ7;P80313;Q3TJN2;Q3TET0;Q3THH8;Q3UIJ0;Q8C5Q5	T-complex protein 1 subunit eta	Cct7	19	-0.159408	-0.0290334
Q3UL22;Q6A0F1;P42932;H3BL49;Q9WVS5;Q3UKQ2;Q8BVY8;Q9CS06;H3BJB6;Q9CRW7;H3BKR8;H3BLL1;H3BKG2	T-complex protein 1 subunit theta	Cct8;Cctq	20	-0.207163	-0.0458966
B2RRE8;Q9JLQ0	CD2-associated protein	Cd2ap	11	0.0114134	-0.162482
P56389;Q8R219	Cytidine deaminase	Cda	7	0.591413	-0.0699775
Q61081	Hsp90 co-chaperone Cdc37;Hsp90 co-chaperone Cdc37, N-terminally processed	Cdc37	4	-0.304893	-0.346476
Q3UL78;P60766;P60766-1	Cell division control protein 42 homolog	Cdc42	4	0.268452	-0.00122583
Q05DT4;Q3UCF2;Q6A068	Cell division cycle 5-like protein	Cdc5l	4	-0.32855	-0.136918
Q4KML8;P09803	Cadherin-1;E-Cad/CTF1;E-Cad/CTF2;E-Cad/CTF3	Cdh1	10	-0.24939	-0.0771236
A0PJK7;Q8VHF2-2;Q8VHF2	Cadherin-related family member 5	Cdhr5	7	-0.166319	0.224889
Q8VDP6;Q05BY1	CDP-diacylglycerol--inositol 3-phosphatidyltransferase	Cdipt	4	0.408323	0.0129624
Q9CXS4;F6SS03;Q9CXS4-2	Centromere protein V	Cenpv	4	-0.0868597	0.0514073
Q924Z4;D3Z4M2;D3YTM0;D3Z0Z2	Ceramide synthase 2	Cers2	2	1.99247	0.351662
Q8VCT4;P23953	Carboxylesterase 1D	Ces1d	7	-0.761853	0.176463
Q91WU0;Q3UWB1;Q924V7		Ces1f	18	-0.535686	0.157396
Q8QZR3;Q8QZR3-2;Q8VC76;F6Z9B9;Q9D998	Pyrethroid hydrolase Ces2a	Ces2a	20	-1.38607	-1.44599
Q91WG0;D3YWM6;Q8K033	Acylcarnitine hydrolase	Ces2c	18	0.0543326	-0.023816
Q8BK48	Pyrethroid hydrolase Ces2e	Ces2e	20	-0.109202	-0.0582018
E9PV38;Q8R097;Q8R1G9;Q8R0L2		Ces2g	12	-0.336024	-0.166817
Q544Y7;P18760;F8WGL3;Q9CX22;Q3UHW9;P45591	Cofilin-1	Cfl1	11	-0.413509	-0.420732
D3YUW7;E9QMC1;P59242-2;P59242;Q32NZ7;Q5PPR0	Cingulin	Cgn	16	0.509442	0.0787832
S4R238;Q9D9P1;D3Z0L4;Q9CRB9;Q91VG6	MICOS complex subunit Mic19	Chchd3	4	0.324029	0.4076
E9QAS4;E9QAS5;Q5DTP7;Q6PDQ2;Q99JM0;Q3UFM8;Q8BM83;Q3ULG0;F6WR45;Q3U582;Q6IQY9;F6V4V3;Q8BL30	Chromodomain-helicase-DNA-binding protein 4	Chd4	20	-0.899231	-0.328512
Q8BJ64;Q8BIU1;Q8BY20	Choline dehydrogenase, mitochondrial	Chdh	13	0.443367	0.193733
Q91WS0	CDGSH iron-sulfur domain-containing protein 1	Cisd1	3	0.243534	0.355129
Q9CQB5;D3Z3X4	CDGSH iron-sulfur domain-containing protein 2	Cisd2	4	-0.197182	0.00300848
Q04447	Creatine kinase B-type	Ckb	16	-0.8551	-0.66444
Q545N7;P30275;A2ARP5;B0R0E8;B0R0E9;B0R0F0	Creatine kinase U-type, mitochondrial	Ckmt1	14	0.483416	0.404034
Q9D7Z6	Calcium-activated chloride channel regulator 1	Clca1	25	0.386971	0.932531
Q91ZF5;E9PUL3;O88860;Q9QX15;Q8CCM1;Q8C324;Q3UQR1;Q91Z28;Q8BG22-2;Q8BG22		Clca4	28	-1.76723	-0.704631
Q3TMQ3;Q545A5;Q9Z0G9;Q9Z0G9-2	Claudin;Claudin-3	Cldn3	3	-0.296323	-0.389436
Q542F1;Q9Z1Q5;Q3TIP8	Chloride intracellular channel protein 1	Clic1	11	0.182095	0.0509798
Q8BXK9;Q9CYD1	Chloride intracellular channel protein 5	Clic5	4	0.565737
Q5SUH7;Q5SUH6;Q3UGL3;Q3UPG6;Q99KN9-2;Q99KN9	Clathrin interactor 1	Clint1	8	0.20012	0.1485
Q8VBZ3	Cleft lip and palate transmembrane protein 1 homolog	Clptm1	7	0.0192062	-0.209145
Q6P8N8;Q9JHS4;F7BB92;Q8C4Z5;Q8BRZ3;Q3TNL0	ATP-dependent Clp protease ATP-binding subunit clpX-like, mitochondrial	Clpx	7	-0.752944
B1AWE0;Q6PFA2;Q3THU7;B1AWE1;B1AWD8;B1AWD9;O08585	Clathrin light chain A	Clta	4	0.0453225	-0.0439471
Q5SXR6;Q68FD5;Q80U89;Q3UPJ3;Q3U0H2;Q3TYQ2;Q3TAN1;Q8K2I5;Q3TJ98;F6Z1R4	Clathrin heavy chain;Clathrin heavy chain 1	Cltc;mKIAA0034	73	0.0834077	0.0378097
Q9JK98;Q549A5;Q06890;E9PUU2;E9PXG5;E9Q8Y5;E9Q9B8	Clusterin;Clusterin;Clusterin beta chain;Clusterin alpha chain	Clu	5	1.06647	-0.801679
Q5SW19;Q5SW19-3;Q5SW19-2;Q6P7U7	Clustered mitochondria protein homolog	Cluh	26	0.17896	0.115767
Q99KK2;Q99KK2-2	N-acylneuraminate cytidylyltransferase	Cmas	5	0.28847	0.239469
Q8R1G2;E0CXH4;E0CXT6	Carboxymethylenebutenolidase homolog	Cmbl	6	0.39982	0.346098
Q9DBP5	UMP-CMP kinase	Cmpk1	9	0.216522	0.161098
Q9D1A2;Q3TG71;Q6KAT3	Cytosolic non-specific dipeptidase	Cndp2	18	1.24272	0.713705
B7ZWL1;B2RXR3;Q6ZQ08-2;Q6ZQ08;Q6ZQ08-4;Q6ZQ08-3;Q8CGI8;Q505C5	CCR4-NOT transcription complex subunit 1	Cnot1	13	-0.229553	-0.082866
Q9QXT0	Protein canopy homolog 2	Cnpy2	4	-0.0683005	0.0286053
Q8K297	Procollagen galactosyltransferase 1	Colgalt1	6	0.312511	-0.0732665
O88587-2;O88587;D3Z227	Catechol O-methyltransferase	Comt	4	0.0583192	0.284768
Q8BTF0;F8WHL2;Q8CIE6;Q63ZW9;Q8R393;Q99JW9;Q3TAU7;F6XJN3	Coatomer subunit alpha;Coatomer subunit alpha;Xenin;Proxenin	Copa	36	-0.0132365	0.0950457
Q9JIF7	Coatomer subunit beta	Copb1	27	-0.00149603	-0.0343906
O55029	Coatomer subunit beta	Copb2	22	0.105455	0.0745836
O89079;D3Z315;Q9D1J2;F6YFR7;E9Q6I5	Coatomer subunit epsilon	Cope	6	0.147629	-0.0208623
Q9QZE5;Q7TNQ1	Coatomer subunit gamma-1	Copg1	17	-0.0487973	-0.0708146
Q9QXK3-4;Q9QXK3;Q9QXK3-3;Q922G9;E9Q783;Q9QXK3-2;F7ARP0	Coatomer subunit gamma-2	Copg2	7	-0.196724	0.306179
Q3TIJ1;Q14AI7;O88544;F6QTS1;D3Z1R9;D3YV99	COP9 signalosome complex subunit 4	Cops4	5	-0.14588	-0.130956
F6QK86;D3Z0F5;Q3UIT2;O88545	COP9 signalosome complex subunit 6	Cops6	2	-0.208343	-0.142529
Q8VBV7	COP9 signalosome complex subunit 8	Cops8	5	-0.320892	-0.196892
Q542M2;P61924;Q8R3M1	Coatomer subunit zeta-1	Copz1	6	0.167274	0.100151
Q8K1Z0;F6SFF5	Ubiquinone biosynthesis protein COQ9, mitochondrial	Coq9	3	0.423635	0.399341
A2RS22;Q9WUM3;D3YUG6	Coronin;Coronin-1B	Coro1b	4	-0.450578	-0.654297
Q5PPQ7;Q499X7;Q3TEU8;Q9WUM4;Q3TF74;Q3U8F0;E9PX03	Coronin;Coronin-1C	Coro1c	5	0.489756	0.0920018
Q3U4G8;B1AVH4;Q8C0P5;B1AVH5;Q8BLN0;Q3U8R5;Q8R0L6;Q6NVB7	Coronin;Coronin-2A	Coro2a	7	0.522796	0.334788
Q9D2V7;Q8CAT3;Q8CA54;G3X9L5;E9PYU1;Q3TU50	Coronin-7	Coro7	4	0.254248	0.0235309
Q544F6;Q9CQI6	Coactosin-like protein	Cotl1	7	-0.0339886	-0.0645484
Q7JD03;Q7JCZ1;Q5GA81;K7XKA7;K7XK22;A3R481;A3R455;P00405;A3E4B0	Cytochrome c oxidase subunit 2	COX2;mt-Co2;COXII;Mtco2	6	0.403854	-0.0717142
A2RSV8;P19783;M0QWX7;D6RG40	Cytochrome c oxidase subunit 4 isoform 1, mitochondrial	Cox4i1	9	0.466052	0.0620524
P12787	Cytochrome c oxidase subunit 5A, mitochondrial	Cox5a	7	0.372292	0.141022
Q9D881;P19536	Cytochrome c oxidase subunit 5B, mitochondrial	Cox5b	4	0.186135	-0.156463
Q9DCW5;P43024	Cytochrome c oxidase subunit 6A, mitochondrial;Cytochrome c oxidase subunit 6A1, mitochondrial	Cox6a1	4	0.280326	-0.562638
P56391	Cytochrome c oxidase subunit 6B1	Cox6b1	4	0.474067	-0.370399
Q9CPQ1;D3Z6E1	Cytochrome c oxidase subunit 6C	Cox6c	6	0.520527	-0.0433537
P48771	Cytochrome c oxidase subunit 7A2, mitochondrial	Cox7a2	4	0.158149	-0.229961
Q3UJS6;Q8BT60;B7ZCP8;B7ZCP7;B7ZCP6;Q5DTH0;B7ZCP5;Q8BIJ1;E9Q806;Q8QZU9;A3KGK7;Q05D94;Q9D6C8;Q8BRJ6;Q1RLL3;Q8BLR2;Q0VE82;Q9DC53;Q8JZW4	Copine-3	Cpne3	8	0.502248	0.0993241
P36552;Q3U029	Oxygen-dependent coproporphyrinogen-III oxidase, mitochondrial	Cpox	7	0.242158	0.191796
Q8BFS6-2;Q8BFS6;D3Z7F7;Q8BFS6-3;Q8BFS6-4;Q8BFS6-5	Serine/threonine-protein phosphatase CPPED1	Cpped1	3	0.0577503	0.101114
Q8C196;Q561M8	Carbamoyl-phosphate synthase [ammonia], mitochondrial	Cps1	66	-0.734599	-0.08007
Q7TQD5;Q3UGT1;A8ASF5;P97742	Carnitine O-palmitoyltransferase 1, liver isoform	Cpt1a	12	-0.0121164	0.0196332
Q3UN55;P52825;Q3UDA8;A2A8E8;A2A8E7;Q9CU20	Carnitine O-palmitoyltransferase 2, mitochondrial	Cpt2	18	0.316202	0.192959
A7VMV2;Q99KP3;Q9D221	Lambda-crystallin homolog	Cryl1	9	0.175294	0.0319159
Q9CZU6;Q0QEL9;Q9DAM4;Q80X68	Citrate synthase, mitochondrial;Citrate synthase	Cs	18	0.337448	0.356743
Q8JZN2;Q3U4S7;Q3TXH7;Q3U1S6;Q80TP8;Q91W50;Q8R3R1;Q3U672;Q3UJ74;Q05C63	Cold shock domain-containing protein E1	Csde1	12	-0.183584	-0.120407
Q9ERK4;E9Q1T9;F6ZEW4;E9QAX7;F7D1H9;Q9CSW8	Exportin-2	Cse1l	22	-0.189582	-0.124843
Q61177;Q60737;Q9D0E8;Q8CD20;A2ANR6;Q6NSS6	Casein kinase II subunit alpha	Csnk2a1	8	-0.139278	-0.215267
N0E4C0;P67871;G3UXG7;N0E4C5;G3UZA4;N0E462;G3UZJ5;N0E463;G3UZX4;G3UXU2;G3UWU5;N0E636	Casein kinase II subunit beta	Csnk2b	5	0.0444614	-0.00448008
Q62426	Cystatin-B	Cstb	3	0.201537	0.147168
O88712-2;O88712;O88712-3	C-terminal-binding protein 1	Ctbp1	3	-0.354284	-0.0787129
Q8VCN5	Cystathionine gamma-lyase	Cth	10	0.0441743	0.591762
Q6NV50;Q545R0;Q3TGQ3;P26231	Catenin alpha-1	Ctnna1	33	-0.0743201	-0.122414
E0CXB9;Q61301-2;Q61301-3;Q61301;Q8BS72	Catenin alpha-2	Ctnna2	9	-0.0678969	-0.12444
Q3UZT7;Q02248;E9Q6A9;Q80VE7;F7BAC9;F7CRC6;D3YUH4;F6QZ47;D3Z5Q1;E9PW26;D3Z7S6	Catenin beta-1	Ctnnb1	23	-0.0776752	-0.102243
E9Q986;D3Z7H6;E9Q907;E9Q905;E9Q8Z4;E9Q8Z9;D3Z2H2;E9Q901;E9Q904;G3X9V2;E9Q8Z6;E9Q8Z8;P30999;E9Q906;E9Q903;E9Q8Z5;P30999-2;P30999-3;D3Z2H7;Q3TPD1;Q3UF77	Catenin delta-1	Ctnnd1	22	0.0118393	-0.131021
P70698;Q3TPP2;P70303-3;P70303-2;P70303	CTP synthase 1	Ctps1	11	0.127848	0.0771048
Q3TVS6;Q3TC17;P10605;Q6LAF6	Cathepsin B;Cathepsin B light chain;Cathepsin B heavy chain	Ctsb	8	0.227565	0.180507
Q8C2L5;Q3U8J6;Q3U9B7;Q9DCV1;Q8BQL3;Q3UBY5;Q3UAF5;Q3TIF1;P97821	Dipeptidyl peptidase 1;Dipeptidyl peptidase 1 exclusion domain chain;Dipeptidyl peptidase 1 heavy chain;Dipeptidyl peptidase 1 light chain	Ctsc	2	-0.159309	-0.184257
Q8VCK2;F6Y6L6;Q3TWL1;Q3U7I9;Q3UCD9;Q3U7P0;Q3U651;Q3TXL5;Q3TWR6;Q3TWD0;Q3TJN3;Q8C243;P18242;Q3UAQ1;Q3UCW4;Q3TIR0;Q3UC89;Q3U8W5;F8WIR1;Q05BF3	Cathepsin D	Ctsd	4	-0.132868	-0.131231
Q545I6;Q9ES94;Q9WUU7	Cathepsin Z	Ctsz	3	0.230596	0.119441
Q921L6;Q8BNA5;Q60598	Src substrate cortactin	Cttn	3	0.871896	0.129327
Q3UIA5;Q9WTX6;Q3TPM3;Q05DR6;D3Z2H3	Cullin-1	Cul1	9	-0.0158236	0.272965
G5E850;Q544Z9;P56395;E0CY88	Cytochrome b5	Cyb5a	5	0.244784	-0.0209672
Q3TH64;Q9CQX2;Q3TN44;Q3TLE8	Cytochrome b5 type B	Cyb5b	5	0.623286	0.474259
Q9DCN2-2;Q9DCN2;Q9CY59;F2Z456;F2Z3V0	NADH-cytochrome b5 reductase 3;NADH-cytochrome b5 reductase 3 membrane-bound form;NADH-cytochrome b5 reductase 3 soluble form	Cyb5r3	15	0.459176	0.296596
Q9D0M3-2;Q9D0M3	Cytochrome c1, heme protein, mitochondrial	Cyc1	7	0.239401	0.296836
Q56A15;G3UWG1;P62897;CON__P62894;P00015	Cytochrome c, somatic	Cycs;Gm10108	7	0.0291351	0.294912
Q7TMB8;Q7TMB8-2;Q8C8R2;E9PZS0;F6QD74;G3UZI5	Cytoplasmic FMR1-interacting protein 1	Cyfip1	15	0.235131	0.384263
Q9WUD0;G3X8Q9;P12791-2;P12791;O55071;Q497U6;E9Q593;Q61461;Q6LCL8;Q61460	Cytochrome P450 2B10	Cyp2b10	17	0.157618	-0.0379631
Q148B1;Q9CVC8;Q5GLZ1;Q8QZU0		Cyp2c65	20	-0.448375	-0.350913
Q5GLZ0;D6RJ25;Q9DBD9;Q9D816;P56654		Cyp2c66	14	-0.739287	-0.290604
Q8CIM7;Q9JKY7;Q91W87	Cytochrome P450 2D26	Cyp2d26	6	1.11915	0.500584
Q8CC91;O54750;G3UZ38	Cytochrome P450 2J6	Cyp2j6;Cyp2j8	4	0.375719	0.237341
Q9DBX6;D3Z7F1;Q8K027	Cytochrome P450 2S1	Cyp2s1	10	-0.00865693	0.578477
Q3UW87;Q64464;Q9EQW4	Cytochrome P450 3A13	Cyp3a13	13	-1.06486	1.37735
Q8K0C4;Q9CW87	Lanosterol 14-alpha demethylase	Cyp51a1	13	-0.415719	-0.136496
D3YVS7;Q8K353	Cysteine-rich and transmembrane domain-containing protein 1	Cystm1	2	0.499423	0.299597
Q9CPT4	UPF0556 protein C19orf10 homolog	D17Wsu104e	4	0.0560425	0.0765449
P61804	Dolichyl-diphosphooligosaccharide--protein glycosyltransferase subunit DAD1	Dad1	3	0.29488	0.119441
Q8VC30;Q3UTZ4	Bifunctional ATP-dependent dihydroxyacetone kinase/FAD-AMP lyase (cyclizing);ATP-dependent dihydroxyacetone kinase;FAD-AMP lyase (cyclizing)	Dak	26	0	-0.198213
Q8BK18;Q3UJQ3;Q3TMC5;Q3TF87;Q922B2;Q8BJY7	Aspartate--tRNA ligase, cytoplasmic	Dars	15	-0.280772	-0.223448
Q3U878;Q3UGB5;Q9JII5-2;Q9JII5;D3Z4J1	DAZ-associated protein 1	Dazap1	2	-0.240443	0.256376
Q548W7;P31786;F6WUQ1;Q4VWZ5;D3Z563;M0QWU8;Q3ULV8	Acyl-CoA-binding protein	Dbi	6	0.0641368	0.0828312
Q62418-3;Q62418-2;Q62418	Drebrin-like protein	Dbnl	6	0.0271896	0.0346424
Q3TB96;Q3T9V8;E9Q586;D3YX34;Q6NZM3;E9Q3M3;O08788-2;O08788;Q3TRF1;D3Z2M9;D3YYG9	Dynactin subunit 1	Dctn1	17	0.0174814	-0.101435
Q3TPZ5;Q99KJ8;Q8BW43	Dynactin subunit 2	Dctn2	7	0.137705	-0.227193
Q3U1J4;Q3ULS8	DNA damage-binding protein 1	Ddb1	26	-0.394099	-0.304995
Q5SUV8;O88533;Q5SUV9;Q3TUH2;O35958	Aromatic-L-amino-acid decarboxylase	Ddc	13	0.0678139	0.351893
A2ADY9	Protein DDI1 homolog 2	Ddi2	4	-0.298925	0.0962891
Q3UG68;Q3UC51;O54734	Dolichyl-diphosphooligosaccharide--protein glycosyltransferase 48 kDa subunit	Ddost	14	0.0277271	0.0117622
Q3UNI8;O35215;G3UZN1	D-dopachrome decarboxylase	Ddt	6	-0.16184	0.153287
Q91VR5;Q3V1Z7;Q922B8	ATP-dependent RNA helicase DDX1	Ddx1	15	-0.0851626	0.0292131
Q3U741;Q501J6;Q3TU25;Q501J6-2;Q8K392;Q3U6Y5;Q78W10	Probable ATP-dependent RNA helicase DDX17	Ddx17	19	-0.165821	-0.144208
Q6PCP0;Q9JIK5;Q3ULC7;Q9CWZ5;Q8K2L4;Q9CSR3	Nucleolar RNA helicase 2	Ddx21	19	-0.165887	-0.007712
Q3UVN0;Q3U837;Q3T9L0;Q8VDW0;Q3TPL7;Q3TIE4;Q3UAF1;Q8VDW0-2;D6RHT5	ATP-dependent RNA helicase DDX39A	Ddx39;Ddx39a	13	-0.0546283	-0.0598474
Q9Z1N5;Q3TB18;G3UXI6	Spliceosome RNA helicase Ddx39b	Ddx39b	13	-0.663044	-0.263734
B9EKE9;Q3TQX5;Q62167;B7ZWF1;B9EIA2;P16381;Q3TUR4	ATP-dependent RNA helicase DDX3X;Putative ATP-dependent RNA helicase Pl10	Ddx3x;D1Pas1	22	-0.0220336	0.0337774
Q810A7;Q810A7-2;Q9CTM9	ATP-dependent RNA helicase DDX42	Ddx42	6	-0.670047	-0.459182
Q569Z5;F8WHR6;Q569Z5-2;Q3UZ56	Probable ATP-dependent RNA helicase DDX46	Ddx46	5	-0.191643	-0.0868429
Q8BTS0;Q5U222;Q3V0Z8;Q61656;A1L333;S4R1I6;Q9CSD9;B1ARB9;B1ARC0;O35662;B1ARB8;S4R1E3	Probable ATP-dependent RNA helicase DDX5	Ddx5	23	-0.328736	-0.225518
P54823	Probable ATP-dependent RNA helicase DDX6	Ddx6	6	-0.148175	-0.289973
Q4FJK0;Q9CQ62	2,4-dienoyl-CoA reductase, mitochondrial	Decr1	5	0.145891	0.131889
Q7TNV0;Q9CVL7;Q3U4W4;E9Q8Y1;D3YVJ6;Q3UR53	Protein DEK	Dek	5	-0.316903	-0.444603
Q3THN2;Q91YP3	Putative deoxyribose-phosphate aldolase	Dera	8	-0.0278025	-0.18733
Q54AA6;Q9Z2A7;F6V8W6;F6UUI9	O-acyltransferase;Diacylglycerol O-acyltransferase 1	Dgat1	5	0.535415	0.436468
Q8VCH6	Delta(24)-sterol reductase	Dhcr24	2	0.427053	-0.177914
Q4FJX5;Q3UIQ5;O88455;D3Z7G1	7-dehydrocholesterol reductase	Dhcr7	4	0.496488	0.483475
Q544T5;P00375	Dihydrofolate reductase	Dhfr	4	-0.253144	-0.184123
Q3TVU9;Q99L04	Dehydrogenase/reductase SDR family member 1	Dhrs1	8	0.525061	0.0698092
Q3U0B3	Dehydrogenase/reductase SDR family member 11	Dhrs11	5	0.655129	0.217671
Q3UIB5;Q99LB2;Q9D2U3;Q9DCL1	Dehydrogenase/reductase SDR family member 4	Dhrs4	10	0.0241646	0.366395
Q3UKJ6;Q3TFE5;O35286;Q497W9;Q3UDX4	Putative pre-mRNA-splicing factor ATP-dependent RNA helicase DHX15	Dhx15	15	-0.0243504	-0.0197993
D3Z2J3;Q99PU8-2;Q99PU8;Q99PU8-3;Q80TP6	Putative ATP-dependent RNA helicase DHX30	Dhx30;mKIAA0890	2	-0.499321	-1.92921
E9QNN1;O70133-2;O70133;O70133-3;Q3UR42;Q3TF92;Q05BR6;Q3TEB2	ATP-dependent RNA helicase A	Dhx9	30	-0.215699	-0.206621
Q499D4;Q3TM67;Q3TI79;Q9ESX5;B7ZCL7;A2AN81;F6YUI5;F6S1S5	H/ACA ribonucleoprotein complex subunit 4	Dkc1	7	-0.432723	-0.235164
Q8BMF4;Q99LL2	Dihydrolipoyllysine-residue acetyltransferase component of pyruvate dehydrogenase complex, mitochondrial	Dlat	9	0.00885544	-0.00161004
O08749;Q3TIE8	Dihydrolipoyl dehydrogenase, mitochondrial;Dihydrolipoyl dehydrogenase	Dld	13	0.146693	0.188561
Q9D2G2;Q9D2G2-2	Dihydrolipoyllysine-residue succinyltransferase component of 2-oxoglutarate dehydrogenase complex, mitochondrial	Dlst	7	0.442496	0.328336
E9QPG8;Q60997-4;Q60997-3;Q60997-2;Q60997;B6V683	Deleted in malig t brain tumors 1 protein	Dmbt1	23	-1.14998	-1.16516
Q91XQ0-2;Q91XQ0	Dynein heavy chain 8, axonemal	Dnah8	3	0.27996	0.073181
Q5NTY0;Q3TK61;P63037;B1AXX9;B1AXY0;B1AXY1	DnaJ homolog subfamily A member 1	Dnaja1	4	-0.0206513	-0.0067031
Q9QYJ0;Q3TFF0	DnaJ homolog subfamily A member 2	Dnaja2	5	-0.0526615	-0.078978
Q3TJA9;Q99M87-3;Q99M87-2;Q99M87	DnaJ homolog subfamily A member 3, mitochondrial	Dnaja3	5	-0.146601	0.165843
Q99KV1	DnaJ homolog subfamily B member 11	Dnajb11	6	-0.0891886	-0.0662477
G3X922;D4AFX7;Q8BNL1;Q3UX52;Q3UQJ7;Q8CHD7;Q3TNE7		Dnajc13	14	0.0228392	-0.134387
Q3UFV9;Q91YW3;Q3UKA1	DnaJ homolog subfamily C member 3	Dnajc3	5	0.181312	0.157264
P39053-5;P39053-3;P39053-2;P39053-6;P39053-4;P39053	Dynamin-1	Dnm1	7	0.0511926	-0.00943469
Q8K1M6-3;E9PUD2;Q3U4P3;Q8K1M6-2;Q8K1M6;Q8K1M6-4;Q8K1M6-5	Dynamin-1-like protein	Dnm1l	21	0.0531916	0.0606376
P39054-2;Q3T9X3;F8WIV5;P39054;G3UZZ3;Q3TCR7;Q3TBU6;G3X9G4;Q9CUM4;Q91Z39;G3UY64;F6W8Z8	Dynamin-2	Dnm2	17	0.421647	0.0700905
Q3UHZ3;Q7TSJ0;P13864;J3QNW0;P13864-2;Q3UPE8;Q3UWN4	Cytosine-specific methyltransferase;DNA (cytosine-5)-methyltransferase 1	Dnmt1	10	-0.717165	-0.309837
Q8CAJ7;Q3U3I6;Q3TVK3;Q9Z2W0;Q8BPW9	Aspartyl aminopeptidase	Dnpep	11	0.139185	0.223499
O70152;A2BDX2;F8WII3	Dolichol-phosphate mannosyltransferase subunit 1	Dpm1	5	0.304142	0.0833886
Q6NXZ0;Q3UDF3;Q3UDD5;Q99KK7;Q8BU29;Q3THP1;Q3UDY7;Q8BYF3	Dipeptidyl peptidase 3	Dpp3	20	-0.20167	-0.520332
P28843;Q3TR43	Dipeptidyl peptidase 4;Dipeptidyl peptidase 4 membrane form;Dipeptidyl peptidase 4 soluble form	Dpp4	9	0.289318	0.186876
Q8CHR6;Q80XT4;Q811I9;Q3UEP3;Q8BW32;Q8K150	Dihydropyrimidine dehydrogenase [NADP(+)]	Dpyd	13	0.238398	-0.0450129
O08553;D3YUS0;Q3TAS8;Q3TT92;Q3TXY0;E9PWE8;Q6P1J1;Q62188;P97427	Dihydropyrimidinase-related protein 2	Dpysl2	16	0.0150074	0.119305
O55111;Q8BK55;Q8VCE3;Q811I1	Desmoglein-2	Dsg2	11	0.06979	-0.125261
E9Q557;E9PZW0;Q8BP77;Q9CV95	Desmoplakin	Dsp	70	-0.189413	-0.0645793
Q4FK36;Q9R0P5	Destrin	Dstn	9	0.420542	0.13135
Q9JHU4;Q80U36;Q3TAZ3;Q8C6T5;F6ZX84;Q923F5;Q3UA73;O08821;O70182	Cytoplasmic dynein 1 heavy chain 1	Dync1h1	148	-0.311143	-0.105559
Q3UDA2;A2BFF8;A2BFF7;D6Q0F7;Q3TPJ8;A2BFF5;A2BFF9;D6Q0F6;D6Q0F5;O88487	Cytoplasmic dynein 1 intermediate chain 2	Dync1i2	3	-0.348844	-0.206826
Q3TWG5;Q8R1Q8;Q3TVT4;A2VDF8	Cytoplasmic dynein 1 light intermediate chain 1	Dync1li1	4	0.106006	-0.0493449
P70245;A2AC29	3-beta-hydroxysteroid-Delta(8),Delta(7)-isomerase	Ebp	3	0.752544	0.25687
O35459;F7B227	Delta(3,5)-Delta(2,4)-dienoyl-CoA isomerase, mitochondrial	Ech1	7	-0.0194504	-0.130116
Q3TLP5-3;Q3TLP5;F6Z5N5;Q8R3H3;F6YTG0;Q3TLP5-2	Enoyl-CoA hydratase domain-containing protein 2, mitochondrial	Echdc2	3	0.395437	0.1848
Q8BH95;F6T930;Q8BU95	Enoyl-CoA hydratase, mitochondrial	Echs1	7	0.328162	0.334671
Q9DBN7;P42125	Enoyl-CoA delta isomerase 1, mitochondrial	Eci1	7	0.424739	-0.00161004
Q6PDI5-2;Q6PDI5;A2ALV7;A2ALV6;A2ALV8;Q8C2Z1;Q8C9Q5;A2ALW1;A2ALV9	Proteasome-associated protein ECM29 homolog	Ecm29;AI314180	10	-0.282428	-0.168326
Q9JMG1	Endothelial differentiation-related factor 1	Edf1	2	0.138109	0.0117915
Q8BL66;Q3TQY5;Q05CS7	Early endosome antigen 1	Eea1	5	-0.330149
Q58E64;Q3UA81;P10126;Q3UZQ3;Q3TII3;D3YZ68;D3Z3I8;Q4FZE5	Elongation factor 1-alpha;Elongation factor 1-alpha 1	Eef1a1	21	-0.362997	-0.153833
P62631	Elongation factor 1-alpha 2	Eef1a2	11	-0.535128	1.00861
O70251;G3UX43;G3UZ47;M0QWK5;M0QWH8	Elongation factor 1-beta	Eef1b	6	-0.463258	-0.482837
Q80T06;E9QN08;P57776;Q91VK2;P57776-3;F6ZFU0;P57776-2;D3YUQ9;D3YY68;D3YZT9;D3Z7N2;Q8BW50	Elongation factor 1-delta	Eef1d	12	-0.36536	-0.356005
Q4FZK2;Q9D8N0;Q8R1N8	Elongation factor 1-gamma	Eef1g	19	-0.579259	-0.598556
Q8C845;Q9D8Y0;Q9D4J1	EF-hand domain-containing protein D2	Efhd2	8	0.338502	0.243714
Q8C0D5;D3Z1V3	Elongation factor Tu GTP-binding domain-containing protein 1	Eftud1	11	-0.0501915	-0.167414
G3UZ34;Q543F1;Q3U5Q3;Q3TMY8;A2AH85;Q6A0E3;O08810;Q7TMX4;G3UXK8	116 kDa U5 small nuclear ribonucleoprotein component	Eftud2	21	-0.22299	-0.197146
Q5FW97;P17182;Q6PHC1;Q8CF78;B0QZL1;B1ARR7;B1ARR6;D3YVD3;D3Z2S4	Alpha-enolase	EG433182;Eno1	29	0.164503	0.142895
Q80ZZ0;Q9WVK4;Q3TUW9;Q3TGS1;Q8K1X5;Q3T9A1;Q3TIT3;Q3TCK3;Q9QXY6;Q8R0V6;Q3TQ74;Q3TWP9;Q3TM70;Q1MWP9;Q1MWP8;Q9EQP2	EH domain-containing protein 1	Ehd1	15	-0.238503	-0.73859
Q9DBM2;Q9R0Z4	Peroxisomal bifunctional enzyme;Enoyl-CoA hydratase/3,2-trans-enoyl-CoA isomerase;3-hydroxyacyl-CoA dehydrogenase	Ehhadh	24	0.0382754	0.170835
Q4V9T8;P48024;Q3UBT8;Q9CXU9;J3QPZ8	Eukaryotic translation initiation factor 1;Eukaryotic translation initiation factor 1b	Eif1;Eif1b	6	-0.0727622	0.03037
Q3UC76;Q4FJR7;Q8BMJ3;Q60872;J3QPQ5;Q8BX20;Q3UTA4;Q3UT53;Q3TQZ4;M0QWL1;J3QQ02;J3QPI8;J3QP87;J3QNT6;J3QNQ2;J3QMW5;D3Z367	Eukaryotic translation initiation factor 1A, X-chromosomal;Eukaryotic translation initiation factor 1A	Eif1a;Eif1ax	4	0.426282	-0.0567424
Q8BJW6;Q8BJW6-2;D6RFN2;D6RGA6;D3YZZ6	Eukaryotic translation initiation factor 2A;Eukaryotic translation initiation factor 2A, N-terminally processed	Eif2a	7	-0.49008	-0.460198
Q6ZWX6;Q9CV24	Eukaryotic translation initiation factor 2 subunit 1	Eif2s1	11	0.00360777	0.0994619
Q3ULL5;Q99L45;E0CXJ3	Eukaryotic translation initiation factor 2 subunit 2	Eif2s2	7	0.1515	0.0620524
Q3UIJ2;Q3TML6;Q9Z0N1;Q3UDF8;Q9CRE9;Q3U5H6;A2AAW9;Q9Z0N2;Q9D791;Q6NY07;Q9CZT2	Eukaryotic translation initiation factor 2 subunit 3, X-linked;Eukaryotic translation initiation factor 2 subunit 3, Y-linked	Eif2s3x;Eif2s3y	13	0.085223	0.118353
P23116;Q3UL99;Q6A0B9;Q3TKF9;Q3UEK3;Q3UM46;Q3TRH1	Eukaryotic translation initiation factor 3 subunit A	Eif3a	31	-0.358302	-0.334047
Q8CIJ3;Q8JZQ9	Eukaryotic translation initiation factor 3 subunit B	Eif3b	28	-0.249584	-0.235808
Q8R1B4;Q66JU1;Q9CSD3;Q3TL08;Q8BVX3;P97398;Q9CV26	Eukaryotic translation initiation factor 3 subunit C	Eif3c	20	-0.23289	-0.240962
O70194	Eukaryotic translation initiation factor 3 subunit D	Eif3d	9	-0.344251	-0.461295
Q3UIG0;P60229;Q9CT23;Q6LCK2	Eukaryotic translation initiation factor 3 subunit E	Eif3e	13	-0.446437	-0.385574
Q6IRT4;Q8BTW2;Q3U8X1;Q9DCH4;Q3UVY8;B0LAD0;Q8VH52	Eukaryotic translation initiation factor 3 subunit F	Eif3f	9	-0.325931	-0.404736
Q544H0;Q3THA0;Q9Z1D1	Eukaryotic translation initiation factor 3 subunit G	Eif3g	6	-0.362293	-0.303227
Q8BTX5;Q5M9L0;Q3TII2;Q3THW7;Q91WK2;Q3TIK5;Q8BMZ8	Eukaryotic translation initiation factor 3 subunit H	Eif3h	9	0.0966212	-0.226675
Q9QZD9;Q3T9Y8;A2AE03	Eukaryotic translation initiation factor 3 subunit I	Eif3i	5	-0.306119	0.716223
Q9DBZ5;Q9DBZ5-2;Q3TY56	Eukaryotic translation initiation factor 3 subunit K	Eif3k	5	-0.235485	-0.254036
Q8QZY1	Eukaryotic translation initiation factor 3 subunit L	Eif3l	16	-0.359156	-0.32108
Q99JX4;A2A702;A2A701	Eukaryotic translation initiation factor 3 subunit M	Eif3m	7	-0.361646	-0.358842
Q4FZL1;Q5F2A7;Q3TFG3;P60843;Q3TGK7;Q3UXC2;Q3TLL6;Q3U8I0;Q78WR5;Q99LR0;D6RJ60;D6RJ11	Eukaryotic initiation factor 4A-I	Eif4a1	25	-0.24498	-0.0983183
Q91VC3;A2AFK7;E9PV04	Eukaryotic initiation factor 4A-III;Eukaryotic initiation factor 4A-III, N-terminally processed	Eif4a3;Gm8994	10	-0.240758	-0.174744
Q3TDD8;Q3TSY9;Q3THB0;Q8BGD9;Q3UGC0;Q3TLQ9;B2RWE8;Q922K6	Eukaryotic translation initiation factor 4B	Eif4b	11	-0.214891	-0.0906107
E9PVC6;E9Q9E1;E9PVC5;Q6NZJ6-2;Q6NZJ6;Q6PD42;Q8K0J8;Q8R2V4;Q3UZD9;E9Q770;A0PJB5;Q3UYM6;Q3UQI5;Q3UTK0;D3YWY7;D3YWM1;D3Z439;Q8BUW8	Eukaryotic translation initiation factor 4 gamma 1	Eif4g1	23	-0.102892	-0.0769056
G3XA17;A0JNY7;Q62448;Q3U9U9;F7CBP1;Q62448-2;Q3URI0	Eukaryotic translation initiation factor 4 gamma 2	Eif4g2	11	-0.451772	-0.179367
Q3TG58;Q564E5;Q3V244;Q9WUK2-2;Q9WUK2;Q80U88;Q9ET00	Eukaryotic translation initiation factor 4H	Eif4h;mKIAA0038	6	-0.00649897	-0.130326
Q3TQR3;P59325;Q8BVV6;Q05CM5;Q3TKY2;Q05CH7;Q05CY6;Q3TT65;Q6PHA6;Q05C65	Eukaryotic translation initiation factor 5	Eif5	10	-0.36176	0.0883961
P63242;J3QPS8;Q8BGY2;Q8VHU9	Eukaryotic translation initiation factor 5A-1	Eif5a	12	-0.0183104	0.0489834
Q05D44;Q8BYY7;Q7TPC0;Q6A002;Q8BYX3	Eukaryotic translation initiation factor 5B	Eif5b	10	-0.21139	-0.197146
Q545K4;Q3UA13;Q3U818;O55135;Q9R071;Q3UBJ6;Q3U740;A6PWZ2	Eukaryotic translation initiation factor 6	Eif6	8	0.176735	-0.0799607
Q8BW03;Q8BM84;Q3UFF9;P70372;Q8BTQ1;Q8BVF8;Q3TT05	ELAV-like protein 1	Elavl1	8	-0.335725	-0.217274
A1L2Z3;Q8C7X2-2;Q8C7X2;Q8C7X2-3	ER membrane protein complex subunit 1	Emc1	15	0.288712	0.177247
A7ISP9;F8WJ93;Q3UMY5;Q3UMY5-4;Q3UMY5-2;Q3UMY5-3;Q3TGL8	Echinoderm microtubule-associated protein-like 4	Eml4	12	-0.434863	-0.133043
Q8BX80;F7CXI4;Q3TAJ0;E9PY27;E9Q017	Cytosolic endo-beta-N-acetylglucosaminidase	Engase	9	-0.779	-0.477873
Q52JJ6;P16406;Q8CD51;F7B9G4;Q6P3C1;F6YHW2	Glutamyl aminopeptidase	Enpep	27	0.570231	0.560971
Q3TQC7;Q9WUZ9	Ectonucleoside triphosphate diphosphohydrolase 5	Entpd5	7	0.265992	0.679087
D0VYV7;A7YY80;Q9WV92-6;Q9WV92-4;Q9WV92-5;Q9WV92-3;Q9WV92;Q9WV92-2;D0VYV6;B6ZHD1;Q9WV92-7;Q9WV92-8;Q8BT38;A7MCX4	Band 4,1-like protein 3;Band 4,1-like protein 3, N-terminally processed	Epb4,1l3;Epb41l3	12	0.0447485	0.132159
Q99JW5;Q8CG12	Epithelial cell adhesion molecule	Epcam	4	-0.154225	0.089229
Q3UQ71;P34914;A8JYK8;P34914-2	Bifunctional epoxide hydrolase 2;Cytosolic epoxide hydrolase 2;Lipid-phosphate phosphatase	Ephx2	17	0.887985	0.615564
Q8R0W0	Epiplakin	Eppk1	91	-0.374563	-0.132331
B9EIU1;Q8CGC7;Q8BTR1;Q3TLK2;Q9CRF9;Q3UGD4	Bifunctional glutamate/proline--tRNA ligase;Glutamate--tRNA ligase;Proline--tRNA ligase	Eprs	31	-0.0939683	0.000605151
Q99K30;Q99K30-2	Epidermal growth factor receptor kinase substrate 8-like protein 2	Eps8l2	17	0.17883	-0.124778
Q91WL0	Epidermal growth factor receptor kinase substrate 8-like protein 3	Eps8l3	21	-0.202658	-0.502508
Q9EQH2;Q8C9W5;Q8C4S7;Q8CA64	Endoplasmic reticulum aminopeptidase 1	Erap1	15	-0.2347	-0.0587245
Q4FZH7;P84089;G3UW85	Enhancer of rudimentary homolog	Erh	3	-0.267702	0.0542537
Q8BFZ9	Erlin-2	Erlin2	10	0.106693	0.039247
Q3UVK0;G8JL46;F6TQS9;Q3UVK0-2;Q8K2F9	Endoplasmic reticulum metallopeptidase 1	Ermp1	7	0.4527	0.0969794
Q4FK57;Q8R180;Q4FJZ3;Q3TXL0;Q14DR9;Q8R2E9	ERO1-like protein alpha	Ero1l	12	-0.375945	0.284889
P57759;A8C1V9;F8WJI4;F8WIM7;D6RG87	Endoplasmic reticulum resident protein 29	Erp29	5	0.455294	0.298157
Q9D1Q6;Q3URM4	Endoplasmic reticulum resident protein 44	Erp44	10	0.0648446	0.313682
H3BKH6;Q9R0P3;H3BJP2;H3BK43;H3BLJ9;H3BJL6;H3BJC6;H3BL99	S-formylglutathione hydrolase	Esd	7	-0.00348325	0.341794
F8WGU3;Q3US41-4;Q3US41-3;Q3US41-2;Q3US41-5;Q3US41;D3Z139;Q8K0G8	Epithelial splicing regulatory protein 1	Esrp1	4	-0.475207	0.0743032
Q3U6V5;Q3TL10;Q3TF02;Q3TDF8;Q8BWY3;P70199	Eukaryotic peptide chain release factor subunit 1	Etf1	10	-0.184795	-0.200501
Q99LC5	Electron transfer flavoprotein subunit alpha, mitochondrial	Etfa	12	-0.00907401	-0.0105496
Q9DCW4	Electron transfer flavoprotein subunit beta	Etfb	11	0.301862	0.160438
Q6PF96;Q921G7	Electron transfer flavoprotein-ubiquinone oxidoreductase, mitochondrial	Etfdh	11	-0.416351	0.0266357
Q9CRS5;Q5SUT0;Q3UI30;Q6NVA3;Q5SUS9;Q61545	RNA-binding protein EWS	Ewsr1	4	-0.359631	-0.172147
Q4KML7;Q3UXR4;Q3UL48;Q3TCP5;P26040;Q8CBU4	Ezrin	Ezr	22	0.278252	0.109759
Q3U4K5;Q61533;Q8K170;Q61876;Q811N6;Q811N3;Q80SW4;Q61877;Q80SV3;Q505R5;Q811M8;G4V4Z0;Q91Y75;P10404;P11370;B6DYU5;Q3UZF4		F630007L15Rik	5	-0.233795	-3.09011
Q3UUF0;O08914;Q8C541;Q8BRM1	Fatty-acid amide hydrolase 1	Faah	4	0.35954	0.0464125
Q3V2F7;P12710	Fatty acid-binding protein, liver	Fabp1	10	1.04496	1.06014
Q53YP5;P55050	Fatty acid-binding protein, intestinal	Fabp2	4	0.836519	0.703497
Q497I3;Q05816;Q3TLH6	Fatty acid-binding protein, epidermal	Fabp5	4	-0.506117	-0.425701
F2WWK6;F2WWK5;Q9Z0R9	Fatty acid desaturase 2	Fads2	4	-1.27775	-0.897262
Q3TDN2;Q3TDN2-2;D3YUP4;D3Z2H4;D3Z4G9;F6XLD9	FAS-associated factor 2	Faf2	6	0.0129548	-0.121177
Q6A0A9;Q3V3S0;Q7TMZ0	Constitutive coactivator of PPAR-gamma-like protein 1	FAM120A	14	0.107243	0.146901
Q8R1F1;A2ARS6	Niban-like protein 1	Fam129b	7	-0.572022	-0.222931
Q9D6U8	Protein FAM162A	Fam162a	8	0.334399	0.45737
Q3U125;Q9CYH2;D3YYG8;D3Z398;D3Z252;D3Z0A8;D3Z143;D3YWL4	Redox-regulatory protein FAM213A	Fam213a	10	1.09128	0.454249
Q9DB60;B1AS14	Prostamide/prostaglandin F synthase	Fam213b	5	0.625207	0.743461
E9PWY9;Q8C0C7;Q8BJG2;Q4FJQ2;Q3U0Y9;Q8BXN0;D6RIJ2;Q9CT72	Phenylalanine--tRNA ligase alpha subunit	Farsa	8	0.140529	-0.285953
Q9CZU5;Q3TI98;Q9WUA2;Q3TG12;Q8C644;Q3UYC2;Q3TMX6	Phenylalanine--tRNA ligase beta subunit	Farsb	14	-0.0269425	-0.235721
P19096;Q3UHT6;Q3TB22;O89060	Fatty acid synthase;[Acyl-carrier-protein] S-acetyltransferase;[Acyl-carrier-protein] S-malonyltransferase;3-oxoacyl-[acyl-carrier-protein] synthase;3-oxoacyl-[acyl-carrier-protein] reductase;3-hydroxyacyl-[acyl-carrier-protein] dehydratase;Enoyl-[acyl-carrier-protein] reductase;Oleoyl-[acyl-carrier-protein] hydrolase	Fasn	82	-0.381528	-0.136788
Q9QXA3;F2Z4A3;Q80XT9;Q497H5		Fat1	5	-0.353868	0.0796216
Q642K5;Q3THB2;Q920W8;Q91V99;P62862	40S ribosomal protein S30	Fau;fau	2	-0.0588166	-0.0123501
Q3UJS2;P35550	rRNA 2-O-methyltransferase fibrillarin	Fbl	7	-0.501227	-0.358501
Q9QXD6;F6YS63;Q9QXC3;Q9QXC4;Q9JHT8;Q9QXC5;Q9JHT7;Q9QXA8;Q9QXA9;Q9QXB1;Q9QXB0;Q9QXC2;P97323	Fructose-1,6-bisphosphatase 1	Fbp1	11	2.19861	0.644562
Q3TKP4;P70695;Q3TH92	Fructose-1,6-bisphosphatase isozyme 2	Fbp2	13	0.331813	-0.0803821
E9Q9C6;E9Q0B5;Q8K0P6;Q58E52;Q8R0K8;Q6IS34;Q7TNG6;Q8R1H9;Q8R1G8;Q8R1J5;Q497G7;Q8C5Q6;A1L0S3;A1L0S2		Fcgbp	50	-1.18897	-0.083695
Q5M8R9;Q4FJN9;Q920E5;Q3US29;Q3TMB3	Farnesyl pyrophosphate synthase	Fdps	11	-0.281672	-0.0528322
M1J7P7;P0DM40;M1J7Q2;M1JB80;M1JML7	Fer-1-like protein 5	Fer1l5	3	-0.850955	0.0620524
P97807-2;P97807;H3BKG7	Fumarate hydratase, mitochondrial	Fh	16	0.0557577	0.0137815
Q059P4;Q9CS72;G3UZB6;Q05C04	Filamin-A-interacting protein 1	Filip1	7	-0.125534	-0.236799
Q9CQ92;G3X9U9;D3YZ32	Mitochondrial fission 1 protein	Fis1	4	0.131367	0.0698092
Q3ULN5;P26883;Q1JUQ7;Q1JUQ8;Q1JUQ6;Q3UBA0;Q3UKJ3;F6X9I3	Peptidyl-prolyl cis-trans isomerase;Peptidyl-prolyl cis-trans isomerase FKBP1A	Fkbp1a	2	0.204367	0.134044
Q3UBU9;Q62446	Peptidyl-prolyl cis-trans isomerase;Peptidyl-prolyl cis-trans isomerase FKBP3	Fkbp3	6	0.132853	0.00334727
P30416;D6RDE2;F7CAT1;F6S2D5;Q8CBS1	Peptidyl-prolyl cis-trans isomerase FKBP4;Peptidyl-prolyl cis-trans isomerase FKBP4, N-terminally processed	Fkbp4	18	-0.122017	-0.0818657
Q9JJ28	Protein flightless-1 homolog	Flii	5	2.10408	0.266475
B9EKP5;B7FAU9;Q8BTM8;B7FAV1;Q6KAM8;Q3U7N9;F6XC15;Q8BTM8-2;Q4FZG4;J3JS91;I7HPX4;F6Z2C0;Q9JJ37;F7AVL7	Filamin-A	Flna	35	-0.0685644	-0.200959
Q80X90;Q3T9V9	Filamin-B	Flnb	109	0.0895427	0.0989106
P97872;Q3TRA1;Q3UV28	Dimethylaniline monooxygenase [N-oxide-forming] 5	Fmo5	7	-1.71401	-0.552079
P09528	Ferritin heavy chain;Ferritin heavy chain, N-terminally processed	Fth1	5	-0.946067	-0.343214
Q9CPX4;Q3UCL5;Q9CZE7;Q3TJJ6;Q3THE6;P29391;Q3UL79;Q3ULW5;P49945;H3BKD3	Ferritin;Ferritin light chain 1	Ftl1	6	-0.676326	0.10249
Q3UUU2;Q0P6B2;Q3TUE1;Q91WJ8;Q91WJ8-2;Q3TIS5	Far upstream element-binding protein 1	Fubp1	9	-0.596795	-0.546678
A2AJ72;Q3ULP9;Q3TIX6;F7AM43		Fubp3	4	-0.0742266	-0.268368
G3UXT7;Q8CFQ9;Q564D0;Q3USY4;Q3UK30;P56959;G3UZD2;Q91VQ2	RNA-binding protein FUS	Fus	7	-0.588001	-0.525613
P97855;Q571F9;Q3UR88	Ras GTPase-activating protein-binding protein 1	G3bp1	15	-0.380005	-0.549182
Q790Y8;Q00612;Q3TNL1;A3KG36;G3UWD6;P97324;A0FF38	Glucose-6-phosphate 1-dehydrogenase;Glucose-6-phosphate 1-dehydrogenase X	G6pdx	19	0.0772465	0.130137
Q8R059;B1AV53;B1AV54	UDP-glucose 4-epimerase	Gale	11	0.0754211	0.113449
Q80UL3;Q9R0N0;Q9CXZ9;Q9CWW5	Galactokinase	Galk1	7	-0.0592484	-0.535358
Q8K157;Q3TZ44;Q3TSZ4;F6XWR4	Aldose 1-epimerase	Galm	6	0.119424	-0.0277686
S4R2G5;Q64467;Q3V2I5	Glyceraldehyde-3-phosphate dehydrogenase;Glyceraldehyde-3-phosphate dehydrogenase, testis-specific	Gapdhs	4	0.0402924	-0.122028
D3YZ09;Q3TKG5;Q9CY66-3;Q9CY66-2;Q9CY66	H/ACA ribonucleoprotein complex subunit 1	Gar1	3	-0.0760045	0.0637484
Q9CZD3	Glycine--tRNA ligase	Gars	16	-0.068642	0.266843
Q64737;Q3UJP8;Q3TH49;Q64737-2;D6RCG1	Trifunctional purine biosynthetic protein adenosine-3;Phosphoribosylamine--glycine ligase;Phosphoribosylformylglycinamidine cyclo-ligase;Phosphoribosylglycinamide formyltransferase	Gart	16	-0.211905	-0.0183482
O88986;Q9CZ08;E9PWY6	2-amino-3-ketobutyrate coenzyme A ligase, mitochondrial	Gcat	7	0.302102	0.199916
Q60759;Q8BVD4;D3Z4I2;Q8BV83	Glutaryl-CoA dehydrogenase, mitochondrial	Gcdh	4	0.0926004	-0.254354
Q3TEF1;P97494;Q3UNA7;Q9QZG5	Glutamate--cysteine ligase catalytic subunit	Gclc	7	0.30594	0.720709
Q4FJZ6;Q3T9P2;O09172;H3BJA3	Glutamate--cysteine ligase regulatory subunit	Gclm	3	0.490494	0.736744
Q3UHQ5;E9PVA8;B2RWW6;Q8CHH7;Q6PGM5;Q640Q4;Q8BIX2;Q3U3Z4;Q6NV94;Q8BTM7		Gcn1l1	49	-0.390679	-0.254177
Q71RH6;Q71RH5;Q548F2;Q3U0C4;Q69ZN0;Q9R111;Q6DFY1;D3YU09;Q8BRJ7	Guanine deaminase	Gda	6	-0.0361881	0.301994
Q3UUX9;Q3UC72;Q3UPA3;Q61598;Q61598-2;Q3TIY6;Q9CZ18	Rab GDP dissociation inhibitor beta	Gdi2	24	-0.142183	0.102765
Q9CRY7	Glycerophosphodiester phosphodiesterase domain-containing protein 1	Gdpd1	5	0.402846	0.491267
Q8K0D5;E0CXN8	Elongation factor G, mitochondrial	Gfm1	7	0.212311	0.300676
P47856-2;P47856;Q3V0X4;Q9Z2Z9;D3YYD9;D3YYE0	Glutamine--fructose-6-phosphate aminotransferase [isomerizing] 1	Gfpt1	28	0.0683788	0.0261573
Q9Z2H7	PDZ domain-containing protein GIPC2	Gipc2	9	0.322372	0.15249
Q8K131;Q3TAW7;Q8C659;Q8C847;P23780;Q99KV2	Beta-galactosidase	Glb1	5	0.276297	-0.584409
F8WHM5;Q53WR6;Q61543;E9PWD8;F6RSH1	Golgi apparatus protein 1	Glg1	6	-0.0137894	0.0686836
A5GZX3;Q9CPU0	Lactoylglutathione lyase	Glo1	9	0.206678	-0.748353
E9Q197;Q9CPV4-2;Q9CPV4;Q9CPV4-3;F6ZTG3;E9Q055;E9Q2R6;Q7TMP4	Glyoxalase domain-containing protein 4	Glod4	7	-0.26528	-0.205106
Q3U6L3;Q9QUH0;Q9D6F8	Glutaredoxin-1	Glrx	4	0.285922	0.738515
Q9CQM9	Glutaredoxin-3	Glrx3	8	-0.200751	-0.112724
Q80Y14	Glutaredoxin-related protein 5, mitochondrial	Glrx5	2	0.772528	0.0877016
D3Z7P3-2;D3Z7P5;F6RDM4	Glutaminase kidney isoform, mitochondrial	Gls	6	0.323674	0.389344
P26443;Q3TSQ7;F7CFA5	Glutamate dehydrogenase 1, mitochondrial	Glud1	20	0.31929	0.0555327
E9PYL9;D3Z3K1;Q9CXW4;Q8VC94;E9PZB3;A2BH06;D3YW69	60S ribosomal protein L11	Gm10036;Rpl11;Gm5093	3	-0.145078	-0.0960601
G3X9L6;Q9DCX2;B1ASE2;D3Z1B2	ATP synthase subunit d, mitochondrial	Gm10250;Atp5h	13	0.244784	0.284041
F6YVP7;Q561N5;P62270;S4R1N6;F5H8M6;Q3TW65	40S ribosomal protein S18	Gm10260;Rps18	11	-0.115491	-0.105527
Q1RME4		Gm1123	7	0.566237	1.03745
E9Q2E4;E9PX61;Q6PDJ9;Q6ZQ86;Q80W01;Q4QQN3;Q8BYZ5;Q80UV2;Q8BRI0;Q8BYX4;Q6GQX8		Gm15800	5	0.782891	0.225142
E9PZF0;Q5NC80;Q5NC82;Q01768;B0LAA8;Q5NC79;Q8R4B4	Nucleoside diphosphate kinase;Nucleoside diphosphate kinase B	Gm20390;Nme1;Nme2	15	0.164899	0.184929
E9Q035;P47758;Q542X6;Q921I1	Signal recognition particle receptor subunit beta	Gm20425;Srprb	7	0.019104	0.0766849
D3YYI5	Glyceraldehyde-3-phosphate dehydrogenase	Gm7293	17	0.0334811	0.0812971
E9Q7H5;B2RXM2;Q0VG47;J3QNY1;Q8BG05-2;Q6PFA7	Heterogeneous nuclear ribonucleoprotein A3	Gm8991;Gm6793;Hnrnpa3;Gm9242	16	-0.348392	-0.173661
Q8K0C9;J3QMC6	GDP-mannose 4,6 dehydratase	Gmds	15	-0.134785	0.0829706
A7VJ98;Q80X87;Q9CQI3	Glia maturation factor beta	Gmfb	3	0.435726	0.0181616
Q3UNC0;Q922H4;D3Z2L8;D3YVK2;D3Z2T0;D3Z5Z5;D3Z0T7	Mannose-1-phosphate guanyltransferase alpha	Gmppa	4	-0.0893461	-0.0632985
Q8BTZ7	Mannose-1-phosphate guanyltransferase beta	Gmppb	9	-0.229571	-0.360869
B2RRH9;Q3THK7	GMP synthase [glutamine-hydrolyzing]	Gmps	11	-0.0512342	-0.0650271
Q3UPA1;P21278;Q91X95	Guanine nucleotide-binding protein subunit alpha-11	Gna11	13	0.292706	0.0556748
P63094-2;P63094;Q6R0H7-4;Q6R0H7;P63094-3	Guanine nucleotide-binding protein G(s) subunit alpha isoforms short;Guanine nucleotide-binding protein G(s) subunit alpha isoforms XLas	Gnas	4	0.0607342	0.42936
Q3U1B1;Q3TQ70;P62874;H3BKR2;H3BLF7;Q61621;Q8BMQ1;Q54AE3;Q61011	Guanine nucleotide-binding protein G(I)/G(S)/G(T) subunit beta-1	Gnb1	6	0.159607	0.0707935
Q3U9V4;P62880;D3Z1T4;D3Z1M1;D3YZX3;Q3U2F9;Q3THF3;E9QKR0;P29387;Q3TY18;Q9QWG2;E9PWM7	Guanine nucleotide-binding protein G(I)/G(S)/G(T) subunit beta-2;Guanine nucleotide-binding protein subunit beta-4	Gnb2;Gnb4	6	0.138647	0.0119525
P68040	Guanine nucleotide-binding protein subunit beta-2-like 1;Guanine nucleotide-binding protein subunit beta-2-like 1, N-terminally processed	Gnb2l1	19	-0.258482	-0.184643
Q3TCI8;Q3UW64;Q91WG8;G3UX23;G3UYD5;G3UZ98	Bifunctional UDP-N-acetylglucosamine 2-epimerase/N-acetylmannosamine kinase;UDP-N-acetylglucosamine 2-epimerase (hydrolyzing);N-acetylmannosamine kinase	Gne	7	0.115876	0.048698
Q9DAS9	Guanine nucleotide-binding protein G(I)/G(S)/G(O) subunit gamma-12	Gng12	3	-0.00782313	-0.0117547
Q5DTL1;E9PUQ5;Q921M4-2;Q921M4;A2AN45;A2AN48;A2AN46	Golgin subfamily A member 2	Golga2	3	0.025707	-0.0279492
Q4KMM5;Q3TIZ8;Q91XA2;Q3UZG0	Golgi membrane protein 1	Golm1	5	0.545492	0.312137
Q3TG07;A2ATI9;Q3TX06;Q3TIK1;Q99JX3-2;Q99JX3;Q3V458;A2ATI8;A2ATI6;Q922I9	Golgi reassembly-stacking protein 2	Gorasp2	3	-0.0789725	0.242841
P05201;F7ALS6	Aspartate aminotransferase, cytoplasmic	Got1	9	-0.10278	0.0886738
P05202	Aspartate aminotransferase, mitochondrial	Got2	16	0.55902	0.387088
Q9JKA5;Q9D7V7	Cell surface A33 antigen	Gpa33	5	-0.247139	-0.234313
E0CXN5;P13707	Glycerol-3-phosphate dehydrogenase [NAD(+)], cytoplasmic	Gpd1	16	0.568335	0.218306
B2RSR7;Q3ULJ0-2;Q3ULJ0;D3Z0L6	Glycerol-3-phosphate dehydrogenase 1-like protein	Gpd1l	7	0.254	0.225142
A2AQR0;Q64521	Glycerol-3-phosphate dehydrogenase, mitochondrial	Gpd2	36	0.729693	0.630231
Q8BM96	Probable G-protein coupled receptor 128	Gpr128	6	0.0868967	-0.317856
B8JJE0;Q8VHN7;F6X844;D3YYF1;Q8VHN7-5;Q8VHN7-4;Q8BPQ5;Q91ZS2	G-protein coupled receptor 98	Gpr98	5	-0.818009	-1.01512
G5E8C3;Q8BHL4	Retinoic acid-induced protein 3	Gprc5a	2	0.361155	0.229933
Q566C3;Q8QZR5	Alanine aminotransferase 1	Gpt	5	1.07416	0.505688
P11352	Glutathione peroxidase 1	Gpx1	4	0.0313387	-1.08333
Q9JHC0	Glutathione peroxidase 2	Gpx2	3	0.104905	0.513259
Q3T9Z2;Q91Z53;D6REG4;B1AXQ0	Glyoxylate reductase/hydroxypyruvate reductase	Grhpr	6	-0.0628779	0.0452684
Q99LP6;Q3UTB8	GrpE protein homolog 1, mitochondrial;GrpE protein homolog	Grpel1	5	0.32769	0.197343
Q9D8T2	Gasdermin-D	Gsdmdc1	5	-0.307419	-0.284586
Q8R050-2;Q8R050;Q8CCV1;Q3UL02;Q8BPH0;Q3UZ36;Q149F3	Eukaryotic peptide chain release factor GTP-binding subunit ERF3A	Gspt1	7	-0.289141	-0.0590475
Q3U9R7;Q3UB84;Q3TXK9;P47791-2;P47791;Q91Z57;Q3UAS7;Q3TWI5;Q3U9P5	Glutathione reductase, mitochondrial	Gsr	14	0.0312083	0.130676
Q541E2;Q3TWM2;P51855;Q8R436;Q3UEE2;A2AQN9;A2AQN7;H3BKH4;Q3TF63	Glutathione synthetase	Gss	11	-0.0619194	0.304626
P13745;P10648;D3Z6A6;D3YZV3	Glutathione S-transferase A1;Glutathione S-transferase A1, N-terminally processed;Glutathione S-transferase A2;Glutathione S-transferase	Gsta1;Gsta2	14	0.953437	0.80863
P30115;Q9DCU1;K9JA27;F6SC55	Glutathione S-transferase A3;Glutathione S-transferase	Gsta3	7	0.183921	0.304985
P24472	Glutathione S-transferase A4	Gsta4	11	1.41655	1.11822
Q9DCM2	Glutathione S-transferase kappa 1	Gstk1	4	0.211928	0.480727
P10649;A2AE89;F6WHQ7;Q7M0F3;J3QQ61	Glutathione S-transferase Mu 1	Gstm1	16	0.339439	0.419349
P15626;D3YX76;Q7M0F4;Q8R5I6;F6Y363;A2AE91	Glutathione S-transferase Mu 2	Gstm2	12	0.241907	0.308327
P19639	Glutathione S-transferase Mu 3	Gstm3	16	-0.156435	-0.0694507
Q6PJ91;Q80W21;D3YVP6;D3YVP5;E9QAC8;D3YZ29	Glutathione S-transferase Mu 7	Gstm7	12	0.392395	0.120663
O09131	Glutathione S-transferase omega-1	Gsto1	17	-0.273506	-0.284316
P19157;P46425;K9JA74;Q8VC73;F6RWR5	Glutathione S-transferase P 1;Glutathione S-transferase P 2	Gstp1;Gstp2	16	-0.667129	-0.643741
Q9DCY6;Q64471;D3Z5W7;D3Z3X5	Glutathione S-transferase theta-1	Gstt1	3	0.0666835	0.0491261
Q61133	Glutathione S-transferase theta-2	Gstt2	5	-0.636887	1.47633e-05
Q99L20;Q6P6I4;G3UX05;G3UYL6;G3UX71		Gstt3	8	-0.00519089	0.0776645
Q99ME9;Q3TPJ4;Q3UR29;Q8CCQ5	Nucleolar GTP-binding protein 1	Gtpbp4	5	0.1511	0.397661
Q3TW82;P12265;Q8BPE3;Q99KJ6;D3YY48;Q8VEM0	Beta-glucuronidase	Gusb	6	0.659821	0.271987
L7N451;Q80SU7;Q3TA32	Interferon-induced very large GTPase 1	Gvin1	13	-0.217712	0.744519
Q8C1Y3;Q3U4Y0;P10922	Histone H1,0;Histone H1,0, N-terminally processed	H1f0	4	-0.0997948	0.118353
Q9QZQ8-2;Q9QZQ8;Q8CA90;Q9CTH9;Q9D3U7;Q9D3V6	Core histone macro-H2A,1;Histone H2A	H2afy	9	-0.379369	-0.355608
Q3KQJ3;K7X379;Q8R3Y0;Q31168;Q31167;O78207;Q792Z7;P01897;P01899;O78206;Q61643;Q61641;Q31151;Q31145;Q569W0;O19467;O19453;P01896	H-2 class I histocompatibility antigen, L-D alpha chain;H-2 class I histocompatibility antigen, D-B alpha chain	H2-D1;H2-L;H-2D	6	-1.08548	-1.08706
A2A7A7;Q8CFX1;Q8BMC8;Q3TFM8;Q8QZU3;A2A7A8	GDH/6PGL endoplasmic bifunctional protein;Glucose 1-dehydrogenase;6-phosphogluconolactonase	H6pd	5	0.176866	-0.309434
Q61425	Hydroxyacyl-coenzyme A dehydrogenase, mitochondrial	Hadh	13	0.350396	-0.00180219
Q8BMS1;Q3TB39	Trifunctional enzyme subunit alpha, mitochondrial;Long-chain enoyl-CoA hydratase;Long chain 3-hydroxyacyl-CoA dehydrogenase	Hadha	29	0.0758426	0.120935
Q99JY0;D3YXU1	Trifunctional enzyme subunit beta, mitochondrial;3-ketoacyl-CoA thiolase	Hadhb	16	0.0414437	0.0772448
Q8C2D1;Q9D094;Q8VDX8;Q3UDH1;Q3U890;Q61035	Histidine--tRNA ligase, cytoplasmic	Hars	11	-0.158383	-0.0442668
A8DUK7;A8DUK4;A8DUM2;A8DUQ5;A8DUQ1;A8DUN2;D4N6R6;A8DUP0;A8DUK2;D4N6V9;D0U270;D0U269;A8DUP7;A8DUK0;A8DUL2;A8DUL0;P02088;E9Q223;A8DUL5;A8DUP5;D4N6U4;A8DUP3;A8DUL7;B1Q450;Q9QUN8;Q54AH9;Q549D9;D4N6N9;D4N6M2;D0U293;D0U285;D0U284;A8DV59;A8DV41;P02089;D4N6N2;Q61650;CON__P02070	Hemoglobin subunit beta-1	Hbbt1;Hbb-b1;Hbb-bs;HBB1	9	-2.57696	-2.11438
B1AUX2;Q61191;Q3USQ6;F6SJS2	Host cell factor 1;HCF N-terminal chain 1;HCF N-terminal chain 2;HCF N-terminal chain 3;HCF N-terminal chain 4;HCF N-terminal chain 5;HCF N-terminal chain 6;HCF C-terminal chain 1;HCF C-terminal chain 2;HCF C-terminal chain 3;HCF C-terminal chain 4;HCF C-terminal chain 5;HCF C-terminal chain 6	Hcfc1	8	-0.478586	-0.518216
Q58E49;D3YYI8;O09106;Q3TMT1;Q3UXH8	Histone deacetylase;Histone deacetylase 1	Hdac1;Gm10093	5	-0.684583	-0.173794
P51859;E0CXA0;E0CYW7	Hepatoma-derived growth factor	Hdgf	10	-0.517876	-0.498602
Q9CYW4	Haloacid dehalogenase-like hydrolase domain-containing protein 3	Hdhd3	9	-0.225982	-0.516187
Q3V1M8;Q3U4Z7;Q8VDJ3;Q8BX68;A0PJE9	Vigilin	Hdlbp	34	0.0239608	-0.157023
Q8C547;Q8C547-3;Q8C547-2;Q8C547-4	HEAT repeat-containing protein 5B	Heatr5b	4	-0.581495	0.0750041
Q3U487;Q3U487-2	E3 ubiquitin-protein ligase HECTD3	Hectd3	5	0.622901	0.616816
Q9Z0Z4-2;Q9Z0Z4;A2AI62	Hephaestin	Heph	6	0.461758	-0.0832413
Q3TXV7;Q8BNS6;Q3UCP6;Q3U936;Q3TW10;Q3TVI2;Q3TKF6;P29416;Q3THQ0	Beta-hexosaminidase;Beta-hexosaminidase subunit alpha	Hexa	5	0.016823	0.657722
Q3TXR9;P20060	Beta-hexosaminidase;Beta-hexosaminidase subunit beta	Hexb	6	0.305341	-0.0965493
P70349;B0R1E3	Histidine triad nucleotide-binding protein 1	Hint1	6	0.306419	0.330333
Q80UP1;Q9D689;Q6P1F5;Q6ZQ77;Q9JKY5;Q8BPA2	Huntingtin-interacting protein 1-related protein	Hip1r	7	0.281179	0.12012
P43275	Histone H1,1	Hist1h1a	6	-0.0664545	0.316292
Q1WWK3;P43276	Histone H1,5	Hist1h1b	8	-0.453819	-0.203575
P43274	Histone H1,4	Hist1h1e	9	-0.610947	-0.054533
A0AUV1;A3KPD0;Q8CGP4;B2RVF0;A2AB79;Q8CGP6;Q8R1M2;Q8CGP7;Q8CGP5;Q8BFU2;P22752;F8WIX8;Q149V4;B2RWH3;Q64426;Q64523;Q6GSS7;Q61668;G3UWL7	Histone H2A;Histone H2A type 1-H;Histone H2A,J;Histone H2A type 1-K;Histone H2A type 1-F;Histone H2A type 3;Histone H2A type 1;Histone H2A type 2-C;Histone H2A type 2-A	Hist1h2ah;Hist1h2aa;Hist1h2ad;Hist3h2a;H2afj;Hist1h2ak;Hist1h2af;Hist1h2ab;Hist1h2al;Hist2h2ac;Hist2h2aa1;H2A	5	-0.0852725	-0.0607556
Q8CGP2-2;A0JLV3;B2RVD5;Q8CBB6;Q921L4;Q8CGP2;Q8CGP1;Q64475;P10853;B2RTK3;Q6ZWY9;Q64525;Q64478;P10854;A0JNS9;P70696;Q8VEE3;G3X9D5;Q8C622	Histone H2B type 1-P;Histone H2B;Histone H2B type 1-K;Histone H2B type 1-B;Histone H2B type 1-F/J/L;Histone H2B type 1-C/E/G;Histone H2B type 2-B;Histone H2B type 1-H;Histone H2B type 1-M;Histone H2B type 1-A	Hist1h2bp;Hist1h2bj;Hist1h2bk;Hist1h2br;LOC665622;Hist1h2bb;Hist1h2bf;Hist1h2bm;Hist1h2bc;Hist2h2bb;Hist1h2bh;Hist1h2ba	12	-0.0569057	0.0299362
A1L0U3;B9EI85;P84228;F8WI35;A1L0V4;P84244;P68433;E0CZ27;P02301;E0CYR7;E0CYN1	Histone H3;Histone H3,2;Histone H3,3;Histone H3,1;Histone H3,3C	Hist1h3e;Hist2h3b;Hist1h3b;H3f3a;Hist1h3i;Hist1h3a;H3f3c	9	-0.324818	-0.0831788
B2RTM0;P62806;Q61667;Q6B822	Histone H4	Hist2h4;Hist1h4a	16	-0.294742	-0.0294251
P17710;Q3UE51;G3UVV4;Q6GQU1;Q3TJE3;P17710-3;P17710-4;Q3UPC4;P17710-2;Q3TTB4;D3YYR4;B4YB29;D3Z365;F6QD41	Hexokinase-1	Hk1	12	0.556304	0.43494
E9Q5B5;O08528;E9Q9M6;Q3TCB2;E9Q3Z4;Q08EC2;E9Q8S8;Q3TVQ4;Q3TQE0;Q3TBG9;Q149C8;Q3TRM8	Hexokinase-2	Hk2	11	-0.423163	-0.10096
Q91W97	Putative hexokinase HKDC1	Hkdc1	19	0.800847	0.587151
Q3UPG1;Q3UBC6;Q99L41;P22907-2;P22907	Porphobilinogen deaminase	Hmbs	3	-0.438811	-0.241486
D3Z2Q7;D3YXG0		Hmcn1	5	0.178045	-0.00345864
Q8C7C4;Q8BNM0;Q58EV5;Q497Z6;Q3UBK2;P63158;Q8BQ02;Q6P202;Q3UJK0;D3YZ18;D3YVC6;Q8CH24	High mobility group protein B1	Hmgb1	8	-0.354511	-0.0233208
Q3UAZ7;Q9CT19;Q3U566;P30681	High mobility group protein B2	Hmgb2	8	-0.518131	-0.259381
Q3UMP2;P38060	Hydroxymethylglutaryl-CoA lyase, mitochondrial	Hmgcl	3	0.272871	0.314038
A2ICG8;B9VVT7;B9VVT5;B9VVT6;P49698-2;P49698	Hepatocyte nuclear factor 4-alpha	Hnf4a	3	0.3969	0.121478
Q9CX86	Heterogeneous nuclear ribonucleoprotein A0	Hnrnpa0	4	-0.408175	-0.147148
Q3U7F3;Q3TIK8;Q5EBP8;Q3UK83;P49312;Q3TFB1;J3QK72;P49312-2	Heterogeneous nuclear ribonucleoprotein A1;Heterogeneous nuclear ribonucleoprotein A1, N-terminally processed	Hnrnpa1	14	-0.22574	-0.181341
O88569;O88569-2;B7ZP22;O88569-3	Heterogeneous nuclear ribonucleoproteins A2/B1	Hnrnpa2b1	17	-0.162984	-0.147066
Q9D6G1;Q544Z3;Q80XR6;Q3TMZ8;Q20BD0;Q99020;Q8CIR3	Heterogeneous nuclear ribonucleoprotein A/B	Hnrnpab	9	-0.4579	-0.191825
Q3U6P5;Q9Z204-4;Q9Z204-3;Q9Z204-2;Q9Z204-5;Q9Z204	Heterogeneous nuclear ribonucleoproteins C1/C2	Hnrnpc	9	-0.437848	-0.196825
F6ZV59;G5E8G0;G3X9W0;Q60668-4;Q60668-3;Q60668-2;Q60668;E9Q5B6;F6SHF3;Q3UXC8	Heterogeneous nuclear ribonucleoprotein D0	Hnrnpd	7	-0.515017	-0.220728
D3YTQ3;F6VQH5;Q9Z130;Q9D3U4	Heterogeneous nuclear ribonucleoprotein D-like	Hnrnpdl	4	-0.734254	-0.603303
Q9Z2X1;Q9Z2X1-2;J3QMQ5;J3QM80;Q8R582;J3QMT0;J3QNH2;J3QMV8;J3QP45	Heterogeneous nuclear ribonucleoprotein F;Heterogeneous nuclear ribonucleoprotein F, N-terminally processed	Hnrnpf	11	-0.314361	-0.159626
P70333	Heterogeneous nuclear ribonucleoprotein H2;Heterogeneous nuclear ribonucleoprotein H2, N-terminally processed	Hnrnph2	8	-0.082699	-0.238174
Q3UMT7;G5E924;Q8R081;G3UY38;Q9CVU5	Heterogeneous nuclear ribonucleoprotein L	Hnrnpl	10	-0.463585	-0.254142
Q3TW40;Q3THB3;Q9D0E1-2;Q9D0E1;B8JK33;Q3TL61;B8JK32;Q570Z0;Q3TQ66;F6W322;F7C9U3;Q3UCL9	Heterogeneous nuclear ribonucleoprotein M	Hnrnpm	23	-0.0806624	-0.0524494
Q8VHM5;Q3UMT8;Q3U8W9;Q99KG1;Q3UZI0;Q3UKV5;Q9CT37;F7B5B5;A2AW41;Q8BL32;A2AW40		Hnrnpr	10	-0.79263	-0.198315
Q8VEK3;G3XA10;O88568;Q3TXW2;Q8C290;Q3TVV6;Q3ULH5;Q3TWN5;Q3TGN5;Q3TS50;Q9R205	Heterogeneous nuclear ribonucleoprotein U	Hnrnpu	28	-0.243402	-0.0568345
Q00PI9;Q8BIQ7	Heterogeneous nuclear ribonucleoprotein U-like protein 2	Hnrnpul2	21	-0.636772	-0.455595
Q3TEA8-2;Q3TEA8;A2AM65;Q3TEA8-3;A2AM69;A2AM70;Q3B7C1	Heterochromatin protein 1-binding protein 3	Hp1bp3	7	0.0029874	-0.10348
Q99KF5;P00493	Hypoxanthine-guanine phosphoribosyltransferase	Hprt;Hprt1	8	-0.0480471	0.170966
P52760	Ribonuclease UK114	Hrsp12	4	-0.107063	-0.221554
Q99N15;Q9CYT3;A2AFQ2;O08756	3-hydroxyacyl-CoA dehydrogenase type-2	Hsd17b10	10	-0.0969578	-0.00308873
Q9EQ06;Q9EQ06-2	Estradiol 17-beta-dehydrogenase 11	Hsd17b11	9	0.134607	0.162813
Q0VGQ1;O70503;O70503-2;Q8BPF1	Estradiol 17-beta-dehydrogenase 12	Hsd17b12	6	0.0827089	0.193604
Q8VCR2-2;Q8VCR2;A8Y5N4	17-beta-hydroxysteroid dehydrogenase 13	Hsd17b13	9	0.200765	0.907407
Q3UHW2;Q3TT11;P51660	Peroxisomal multifunctional enzyme type 2;(3R)-hydroxyacyl-CoA dehydrogenase;Enoyl-CoA hydratase 2	Hsd17b4	15	0.826453	0.57422
Q80Y52;P07901;Q3UIF3;Q3TKA2;A0PJ91;Q3TKB9;Q3TJU7;Q3TKG0;Q8C5U3;Q8C2A9;B7ZC50;A2A6A2;B7ZC49	Heat shock protein HSP 90-alpha	Hsp90aa1	38	-0.0358845	-0.0451043
Q71LX8;P11499;Q811H6;Q80YC2;E9Q3D6;D3Z1R1;E9Q0C3;Q922F6	Heat shock protein HSP 90-beta	Hsp90ab1	47	-0.286033	-0.175511
Q91V38;Q3UAD6;P08113;Q3UBU0;Q3TUD6;Q8CCY5;F7C312;Q8C2R2;Q9CW12	Endoplasmin	Hsp90b1	42	0.225034	0.190891
Q3TU85;Q3TAI8;A1E2B8;Q61696;P17879;Q61698	Heat shock 70 kDa protein 1A;Heat shock 70 kDa protein 1B	Hspa1b;Hspa1a	10	0.0433125	-0.234504
Q3U2G2;Q571M2;Q99L75;Q61316;Q8C6R3	Heat shock 70 kDa protein 4	Hspa4	24	0.0195568	0.0292709
Q3U9G2;P20029;Q3TWF2;Q3TKF8;Q3TI47;Q9DC41;Q3U7T8;Q3U6V3;Q3UEM8;Q3TUS2	78 kDa glucose-regulated protein	Hspa5	36	-0.0389688	0.0765449
P38647	Stress-70 protein, mitochondrial	Hspa9	29	0.0510497	0.200944
P63038;P63038-2;D3Z2F2;D3Z7J9	60 kDa heat shock protein, mitochondrial	Hspd1	35	0.00422787	0.111537
Q4KL76;Q64433;Q9JI95	10 kDa heat shock protein, mitochondrial	Hspe1;Cpn10-rs1	7	-0.0194504	0.113176
Q05793;Q52KG8	Basement membrane-specific heparan sulfate proteoglycan core protein;Endorepellin;LG3 peptide	Hspg2	87	-5.44683	-5.93132
E9Q0U7;Q61699-2;Q61699;Q8C6H1;D3Z027;D3Z3I9	Heat shock protein 105 kDa	Hsph1	15	0.145355	0.0699499
Q3U816;Q9Z2G9;Q9Z2G9-2;Q3UJL4	Oxidoreductase HTATIP2	Htatip2	3	0.884621	1.22533
G3X9H5;P42859;P42859-2	Huntingtin	Htt	3	0.235509	0.264018
Q4JG03;A2AFQ0;Q7TMY8-4;Q7TMY8-3;Q7TMY8;Q7TMY8-2;F6XP90;Q8BKX3;Q8C0G8;Q3TNP1;Q3TMX4	E3 ubiquitin-protein ligase HUWE1	Huwe1	14	-0.569318	-0.199704
Q9JKR6;Q8VCI2;F6TRP3;E0CYZ2	Hypoxia up-regulated protein 1	Hyou1	30	0.238147	0.18389
Q8BU30;Q3UWS7;Q99LT1;G8DYL3;G8DYH0;G8DYE4;G8DYK7;G8DYH7;E9Q866;F6Q6R1	Isoleucine--tRNA ligase, cytoplasmic	Iars	34	-0.229918	0.0432641
Q8BIJ6;E9PWN2;Q8R2M5;Q8BIL6;E9PWN3;Q810V2;Q8C1P9	Isoleucine--tRNA ligase, mitochondrial	Iars2	12	0.118469	0.255387
A2A6T4;Q8R035-2;Q8R035	Peptidyl-tRNA hydrolase ICT1, mitochondrial	Ict1	2	0.457236	0.172146
F6RPJ9;Q8CGB9;Q9JHR7;Q8CE37	Insulin-degrading enzyme	Ide	21	-0.482635	-0.453774
Q5HZJ8;Q8C338;O88844;Q3TJ51;Q0QER9;D3YVY3	Isocitrate dehydrogenase [NADP];Isocitrate dehydrogenase [NADP] cytoplasmic	Idh1	24	0.151233	0.175156
P54071;D6RIL6	Isocitrate dehydrogenase [NADP], mitochondrial	Idh2	14	-0.0186103	0.0695279
Q9D6R2;Q9D6R2-2	Isocitrate dehydrogenase [NAD] subunit alpha, mitochondrial	Idh3a	9	0.567836	0.337361
Q91VA7		Idh3b	9	0.128255	0.330333
P58044;G3XA48;H3BLF8;H3BLP1;H3BKD7	Isopentenyl-diphosphate Delta-isomerase 1	Idi1	7	-0.514933	-0.114321
Q9CPN8	Insulin-like growth factor 2 mRNA-binding protein 3	Igf2bp3	4	0.911787	-0.320526
B9EKB8;B7ZWC4;Q07113;Q8C2F9;Q8K0J1;Q8C6V9;Q80VF2;Q7TMR1	Cation-independent mannose-6-phosphate receptor	Igf2r	9	0.254993	0.0730407
Q3UXI9;Q9CXY6	Interleukin enhancer-binding factor 2	Ilf2	5	-0.673301	-0.333694
Q45VK5;Q45VK6;Q9Z1X4-2;Q9Z1X4;Q9Z1X4-3;Q3UD30;Q8C5B7;Q91WM1-2;Q91WM1	Interleukin enhancer-binding factor 3	Ilf3	7	-0.78539	-0.633078
Q8CAQ8-2;Q3TQL4;Q3U7N2;Q8CAQ8;Q8CAQ8-5;Q3TEY5;E9Q800;Q8CAQ8-3;Q3TVZ5;E9QAY6;Q2YDW0;Q6P8Y5;Q3TZK4;A6H604;E9PVS5;Q8CAQ8-4	MICOS complex subunit Mic60	Immt	22	0.198186	0.227666
Q9D066;Q924B0;Q3U5R8;O55023;Q3TME6;Q80ZJ2	Inositol monophosphatase 1	Impa1	4	0.0751401	0.21373
Q3UAT9;Q3U9N8;P24547;Q3UPJ2;O89058	Inosine-5-monophosphate dehydrogenase;Inosine-5-monophosphate dehydrogenase 2	Impdh2	12	-0.748933	-0.50972
Q8VI75;D6RES6;Q5U4C5;O89081	Importin-4	Ipo4	6	-0.139702	-0.0526944
Q8BKC5;Q8BKC5-2;Q7TN23;Q3TT04;Q6NZC1;Q9CYG6	Importin-5	Ipo5	18	0.0196006	-0.055085
Q9EPL8	Importin-7	Ipo7	16	-0.263769	-0.116992
Q80UW7;Q9JKF1;Q6ZQK2;Q8CGH5;Q05CQ4;Q3TU98;Q8CDT3;Q3TPD2;Q3TR56;Q8BPA6;Q8CDW9;Q9D408;Q8CC64	Ras GTPase-activating-like protein IQGAP1	Iqgap1	52	0.0180809	0.07276
B9EKK3;Q3UQ44;Q8C9I3;Q7TMU5;Q3TU73;Q8BV47	Ras GTPase-activating-like protein IQGAP2	Iqgap2	15	0.714707	0.487376
Q91V64;Q9D096	Isochorismatase domain-containing protein 1	Isoc1	5	0.0174229	-0.18253
Q9JHU9	Inositol-3-phosphate synthase 1	Isyna1	7	-0.587489	-0.48294
Q8C0Z1;F6SQM4	Protein ITFG3	Itfg3	4	0.0949588	-0.249308
Q62469;Q8CB84	Integrin alpha-2	Itga2	11	-0.404153	-0.243617
Q62470;Q62470-2;Q62470-3;Q8K4Q3	Integrin alpha-3;Integrin alpha-3 heavy chain;Integrin alpha-3 light chain	Itga3	6	0.397012	0.23094
Q8CC06;Q6PEE8;Q80ZI8;Q61739-2;Q61739;Q8BR82;F6VSK8;Q3TWK2	Integrin alpha-6;Integrin alpha-6 heavy chain;Integrin alpha-6 light chain	Itga6	7	0.29319	-0.134793
P09055;Q8BUD1	Integrin beta-1	Itgb1	9	-0.193013	0.0252727
A2A864;A2A863-2;A2A863-3;A2A863;Q3UNP2;Q3ULT5;Q66JU8;Q3USM4	Integrin beta;Integrin beta-4	Itgb4	4	0.350396	0.185449
D9J349;B9EK97;O88310;D9J343;B7ZNQ5;B2RWY7;F6YSS8;D9J347;D9J346;Q80ZA0;F6XM55;D9J348	Intelectin-1a	Itln1;Itln6	8	-0.38936	0.232574
P70227;Q0IJ80;Q922U9	Inositol 1,4,5-trisphosphate receptor type 3	Itpr3	13	-0.0157188	-0.190039
E9Q0N0;Q9Z0R4;Q3U2A1;Q6NZJ5;E9Q3I8;E9Q3I9;E9Q3I4;E9Q3I5;Q9Z0R4-2;D3Z6P4;Q6IZF3;Q8C4B5;CON__ENSEMBL:ENSBTAP00000001528	Intersectin-1	Itsn1	4	-1.62305	-1.9872
Q02257	Junction plakoglobin	Jup	26	-0.396805	-0.464673
Q8C292;Q8C1V4;Q3TIV6;Q8CFK5;Q8R2P8;Q99MN1	Lysine--tRNA ligase	Kars	12	-0.113055	-0.0253627
Q3ZAT1;P63250;Q8VHS4;B1AYE4;Q8VHS3;Q3MI15;Q9QYM1;P48545	G protein-activated inward rectifier potassium channel 1	Kcnj3;Kcnj1	3	0.0540475	0.206584
Q60749	KH domain-containing, RNA-binding, signal transduction-associated protein 1	Khdrbs1	2	-0.21484	-0.0802416
E9Q1Q9;D3YVB6;P97328;Q9CPP1	Ketohexokinase	Khk	4	0.55892	0.109075
Q3U0V1;Q9R1J3	Far upstream element-binding protein 2	Khsrp	16	-0.261779	-0.391545
Q5SYL3;A0PJA0	UPF0378 protein KIAA0100	Kiaa0100;2610507B11Rik	2	0.000192445	0.126084
Q8K2Q9;Q8K2Q9-2	Shootin-1	Kiaa1598	8	-0.144996	-0.490636
E9Q4K7;A2AKI2;Q3V3Y9;Q6A029;Q8VI89;E9Q9B0;Q6A011;F8VQ75;O35071;Q9EQW7		Kif13b	8	0.1412	-0.0987766
Q61768;E9QAK5;Q3UWI9;Q8CFE7;Q6NSS5;Q05CG8;P33175;O70402;Q3US62;Q05CD7;Q9CUT6	Kinesin-1 heavy chain	Kif5b	21	0.259205	0.423428
P15947;Q7M0B4;P15945	Kallikrein-1;Kallikrein 1-related peptidase b5	Klk1;Klk1b5	2	-0.383264	0.488534
Q52L97;P52293;A2A600;A2A601;A6PW68	Importin subunit alpha;Importin subunit alpha-1	Kpna2	6	-0.442709	-0.367482
Q543M7;O35344	Importin subunit alpha;Importin subunit alpha-4	Kpna3	5	-0.0468232	-0.0354342
Q3TFE8;Q7TSZ6;P70168;Q3UHW8	Importin subunit beta-1	Kpnb1	25	-0.0552588	-0.0374024
P04104	Keratin, type II cytoskeletal 1	Krt1	8	-0.0534909	0.28719
P11679	Keratin, type II cytoskeletal 8	Krt8	45	0.32592	0.304507
F8VQC7;Q61595-5;Q61595;Q61595-3;Q61595-6;Q61595-9;Q61595-15;Q61595-10;Q61595-7;Q61595-11;Q61595-2;Q61595-12;Q61595-16;Q61595-14;Q61595-4;Q61595-8;Q61595-13	Kinectin	Ktn1	10	-0.0335188	-0.228317
Q8R3D5;P57016	Ladinin-1	Lad1	10	0.0768255	-0.0418332
Q8VH34;Q3TX84;Q3TA96;Q9DC13;P11438;Q922T9	Lysosome-associated membrane glycoprotein 1	Lamp1	2	0.121874	0.252167
Q9CQ22	Ragulator complex protein LAMTOR1	Lamtor1	4	0.258215	-0.187262
Q9CPY7-2;Q9CPY7	Cytosol aminopeptidase	Lap3	20	0.389233	0.3261
Q3UT02;E9Q066;G3X9Q6;Q8BWW4;Q3T9Z3	La-related protein 4	Larp4	5	0.203724	-0.00202392
Q6ZPT2;Q7TSZ3;Q8BMJ2;Q99JK2;Q9CQM4	Leucine--tRNA ligase, cytoplasmic	Lars	22	-0.135468	0.204535
Q543N3;Q61792;A2A6G9;A2A6H0;A2A6G6;A2A6G7;A2A6G8;A2A6H1;A2A6G5;E9Q0N6;A2A6G4	LIM and SH3 domain protein 1	Lasp1	6	0.108205	-0.00661411
Q3U9G9	Lamin-B receptor	Lbr	8	-0.0262186	-0.0919633
Q3TZ78;F8VPT3		Lct	11	1.51282	0.86686
Q564E2;P06151;Q3TI99;Q3TCI7;G5E8N5;Q3UDU4;Q3THB4;Q99K20;D3Z736;D3YZQ9;Q3UIC3;Q6NXW3;D3YVR7;D3YZE4;Q64483;Q548Z6;P00342	L-lactate dehydrogenase;L-lactate dehydrogenase A chain	Ldha	27	-0.328178	0.000767462
Q3TDD1;Q91ZJ1;Q8VCT0;Q3U8R7;P35951;Q3TVR4	Low-density lipoprotein receptor	Ldlr	12	0.184052	0.0563848
Q9Z2I0	LETM1 and EF-hand domain-containing protein 1, mitochondrial	Letm1	15	0.636774	0.541933
Q8K1I1	Galectin	Lgals2	11	-0.152431	-0.027257
Q9CQW5	Galectin-2	Lgals2	11	-0.638292	-0.573911
Q3V471;Q8C253;P16110;Q61357	Galectin;Galectin-3	Lgals3	4	0.310603	-0.438388
Q07797;E9Q5X5;F6VRP8	Galectin-3-binding protein	Lgals3bp	10	0.185875	0.144098
Q52LA0;Q3UL35;A5XZ79;A5XZ78;Q8K419;A8DEK1;A8DEJ7;A8DEH6;A8DEG8	Galectin;Galectin-4	Lgals4	21	0.345627	0.0489834
O54891;A5XZ82;A8DEM1;A8DEL9;A8DEL6;A8DEL3;A8DEL2	Galectin-6;Galectin	Lgals6	12	3.97008	0.4986
Q99L83;B1AQR8;G3X9T7;O08573-2;O08573	Galectin;Galectin-9	Lgals9	6	-0.430766	-0.344075
Q9ERG0;Q8C7S2;Q8CD09;Q8C3R7;Q8BT15;Q9ERG0-2	LIM domain and actin-binding protein 1	Lima1	15	0.106556	0.192959
Q3U944;Q9D0F3	Protein ERGIC-53	Lman1	6	0.330636	0.154083
Q9DBH5	Vesicular integral-membrane protein VIP36	Lman2	8	0.237017	0.162417
P48678;B3RH23;Q8BNX5	Prelamin-A/C;Lamin-A/C	Lmna	23	0.770967	0.252663
P14733;Q8C553	Lamin-B1	Lmnb1	29	-0.0907643	0.0212052
B7ZN52;F6TFN2;E9PYI7;F6VG99;Q6ZQ32;E9PYF4;A0T1J8		Lmo7	8	0.430243	0.24334
Q3V2D0;Q8CGK3;Q56A16	Lon protease homolog, mitochondrial	Lonp1	23	-0.214651	0.0482697
Q91V01;D6RGA3	Lysophospholipid acyltransferase 5	Lpcat3	5	0.226173	0.0136206
Q8BFW7;Q8BFW7-5;Q8BFW7-4;Q8BFW7-3;Q8BFW7-2	Lipoma-preferred partner homolog	Lpp	4	-0.134818	-0.548145
E9Q3Y4;Q9ESE1-2;Q9ESE1;Q9ESE1-3;Q8C7C2;Q8CBR4;Q8BSM6	Lipopolysaccharide-responsive and beige-like anchor protein	Lrba	22	-0.651231	-0.434393
Q91ZX7;Q3U454	Prolow-density lipoprotein receptor-related protein 1;Low-density lipoprotein receptor-related protein 1 85 kDa subunit;Low-density lipoprotein receptor-related protein 1 515 kDa subunit;Low-density lipoprotein receptor-related protein 1 intracellular domain	Lrp1	5	0.0279594	0.379505
Q6PB66;F6V2A3	Leucine-rich PPR motif-containing protein, mitochondrial	Lrpprc	43	0.135012	0.243963
B1AX98;E9PV22;Q505F5;F6Z4L9	Leucine-rich repeat-containing protein 47	Lrrc47	11	0.0511926	-0.209196
Q3TF84;Q922Q8;Q3UBL0	Leucine-rich repeat-containing protein 59	Lrrc59	7	0.43485	0.159116
Q3U9X2;Q9ES84;O35901;O35900;Q9EP83	U6 snRNA-associated Sm-like protein LSm2	Lsm2	2	0.198831	0.576597
P62311	U6 snRNA-associated Sm-like protein LSm3	Lsm3	3	-0.114577	-0.318389
Q8BLN5	Lanosterol synthase	Lss	10	-0.0674935	-0.277321
P24527	Leukotriene A-4 hydrolase	Lta4h	22	0.311438	0.0804596
E9Q715;E9PX54;Q3U5L2;Q05CX5;Q3UGK2;Q3UZ17;Q7TNC4-2;Q7TNC4-3;Q7TNC4-4;Q7TNC4;D3Z765;Q3TV90;Q05D11;Q9CYI4-2;Q9CYI4	Putative RNA-binding protein Luc7-like 2;Putative RNA-binding protein Luc7-like 1	Luc7l2;Luc7l	4	-0.426641	-0.336189
Q08288;D3Z5X8;D3Z7N3;D3Z345	Cell growth-regulating nucleolar protein	Lyar	4	-0.831856	-0.176979
J3QK48;J3QP56;P97823-2;P97823;D3YUG4;Q4FK51;D3Z111	Acyl-protein thioesterase 1	Lypla1	5	0.149632	0.200944
P17897;P08905	Lysozyme C-1	Lyz1	3	0.5557	1.07178
P61327;Q9CQL1;G3UZW7;G3UYI5	Protein mago nashi homolog;Protein mago nashi homolog 2	Magoh;Magohb	5	-0.298415	-0.303646
Q2KHK7;Q8BI08	Protein MAL2	Mal2	2	-0.306046	-0.558088
P39098-2;P39098;A2A723	Mannosyl-oligosaccharide 1,2-alpha-mannosidase IB	Man1a2	3	0.309289	0.424858
P27046;F6QMB7	Alpha-mannosidase 2	Man2a1	18	-0.053368	0.102765
F6USD5;F6T4L3;E0CXA8;Q80ZP8;A8C1V1;Q3TMX5;Q9CXI5;F7C1S6	Mesencephalic astrocyte-derived neurotrophic factor	Manf	2	-0.0586315	0.18882
Q8BW75;E9PVL9;E9Q3X6	Amine oxidase [flavin-containing] B	Maob	9	-0.384404	-0.477873
Q9JJE1;Q3U3F4;Q3TMJ8;P31938;Q3UK05;Q3TMW4;Q3UPM3	Dual specificity mitogen-activated protein kinase kinase 1	Map2k1	6	-0.105964	-0.140802
E9QMU3;D3YWN7;O88735;O88735-2	Ensconsin	Map7	5	0.380162	0.0764049
P63085;Q3UF82;Q922X7;F6VEI7	Mitogen-activated protein kinase 1;Mitogen-activated protein kinase	Mapk1	11	-0.40786	-0.575846
Q3UIB2;Q9Z1B7;D6RG58	Mitogen-activated protein kinase 13	Mapk13	5	-0.105884	-0.104733
Q63844;D3Z3G6;Q3U2H3;D3Z6D8	Mitogen-activated protein kinase 3;Mitogen-activated protein kinase	Mapk3	12	0.123506	0.106746
Q3U4H0;Q61166	Microtubule-associated protein RP/EB family member 1	Mapre1	7	0.669348	0.227792
Q922Q1;F6UB20;F7DFG6;E0CZH6	Mitochondrial amidoxime reducing component 2	Marc2	9	0.0613018	0.102215
E9Q9N6;E9PYX3;Q3U3A1;Q3T9A3;F6ZS70;E9QMP6;Q571J8;Q05512-3;Q05512-4;Q05512;Q05512-2;E9Q2J6;F7A3Q3;F6UY70;F6ZEX4;F7CRG8;F7CVZ7;Q14DQ3;C9K101;Q8VHJ5;E9PZ55;E9Q2G8;E9Q8H5;Q5DTG3;Q9JKE5;Q03141-2;Q03141-3;Q8CIP4;Q03141	Serine/threonine-protein kinase MARK2	Mark2	8	-0.267756	-0.525656
E9QB02;Q68FL6;F6W0G8	Methionine--tRNA ligase, cytoplasmic	Mars	17	-0.0914424	0.0267661
Q3TSS0;Q3UZA2;Q99J57;Q3THS6;Q6PE05;Q3UAP7;Q3TED1	S-adenosylmethionine synthase;S-adenosylmethionine synthase isoform type-2	Mat2a	4	-0.413213	-0.404481
Q99MR8;Q3TVD9;F6Z2J7;D6RI29	Methylcrotonoyl-CoA carboxylase subunit alpha, mitochondrial	Mccc1	8	0.389686	0.341561
Q8C1L7;Q9CQR2	40S ribosomal protein S21	mCG_6739;Rps21	3	0.0337125	0.00116579
Q3UK39;Q3UJN1;P97310	DNA replication licensing factor MCM2	Mcm2	13	-0.59353	-0.391817
Q3ULD6;Q3UI57;P25206;Q3UZH2	DNA replication licensing factor MCM3	Mcm3	15	-0.295432	-0.117345
Q5DTS8;Q9D077;Q921D5;Q8C1Z0;Q542F4;Q3UA65;P49717;Q3UXG9	DNA replication licensing factor MCM4	Mcm4	10	-0.274366	-0.406828
Q8BQ03;Q52KC3;P49718;Q8C2I9	DNA replication licensing factor MCM5	Mcm5	10	-0.222713	-0.164118
Q542I2;P97311;Q3ULG5;Q3UC10;Q8C5L1	DNA replication licensing factor MCM6	Mcm6	15	-0.568659	-0.285305
Q3V122;Q3UDI8;Q3U4T8;Q61881;D3Z6N3;D3Z0J6;D3Z2K9;D3Z335	DNA replication licensing factor MCM7	Mcm7	17	-0.401687	-0.336767
Q3UMR5;Q3UMR5-2	Calcium uniporter protein, mitochondrial	Mcu	6	0.698377	0.445061
P14152;B1ATQ3	Malate dehydrogenase, cytoplasmic	Mdh1	9	-0.0939525	-0.102798
P08249	Malate dehydrogenase, mitochondrial	Mdh2	17	0.395887	0.312256
Q9D967	Magnesium-dependent phosphatase 1	Mdp1	2	-0.175252	-0.0327134
Q99LF5;Q921S3;P06801;Q3TQP6;Q3TQW1;Q61829	Malic enzyme;NADP-dependent malic enzyme	Me1	9	0.702568	3.48474
Q99KE1;Q3TSD4;Q3V2Y4	NAD-dependent malic enzyme, mitochondrial;Malic enzyme	Me2	6	-0.0668886	-0.250906
Q61847;Q61847-2	Meprin A subunit beta	Mep1b	8	1.08557	0.540412
B5THE2;Q6XK24;Q6XK23		Mgam	56	0.629711	0.435486
Q53ZD4;E9QJW0;Q91VS7;D3YU60;D3YVR3	Microsomal glutathione S-transferase 1	Mgst1	3	-0.365532	-0.33189
Q9CPU4	Microsomal glutathione S-transferase 3	Mgst3	7	0.105593	0.0223976
Q8CD10	Calcium uptake protein 2, mitochondrial	Micu2	4	0.454214	0.0633246
Q545F0;P34884	Macrophage migration inhibitory factor	Mif	4	-0.376041	-0.0052207
Q9D279	Mitotic interactor and substrate of PLK1	Misp	14	0.277886	-0.0622808
E9PVX6;Q61769;Q7TSF6		Mki67	7	-0.159209	-0.0988083
Q6ZPX7;Q6P9R2	Serine/threonine-protein kinase OSR1	mKIAA1101;Oxsr1	3	-0.00727249	-0.103607
D3Z1M3;Q6ZQI3	Malectin	Mlec	7	0.211033	-0.00381384
Q61391;Q8BNU9	Neprilysin	Mme	13	0.47108	0.407823
Q80W94	2-acylglycerol O-acyltransferase 2	Mogat2	9	0.764271	0.199916
Q3UME9;Q3U026;Q80UM7;Q3U950;Q3U8P9	Mannosyl-oligosaccharide glucosidase	Mogs	11	-0.03031	-0.105861
B9EKJ3;Q80TL7-2;Q80TL7;Q3TTT0	Protein MON2 homolog	Mon2	4	-0.216783	-0.0100143
Q3UD86;Q3TFC0;D3YVL0;Q69ZE2;E9PW39;P23249;D3YYR1	Putative helicase MOV-10	Mov10	16	0.860118	0.00696596
Q9D023	Mitochondrial pyruvate carrier 2	Mpc2	5	0.238398	0.439084
Q8C9V6;Q8R0J2;Q9R0Q9;E9PVP3;Q5F2B1;F6XX36;F6ZGG4	Mannose-P-dolichol utilization defect 1 protein	Mpdu1	3	-0.139572	0.129597
Q684Q6;B7ZCL8;Q542P4;P70290;A2AN84;B7ZCL9;B7ZCM0;D6RFD5;B7ZCM1	55 kDa erythrocyte membrane protein	Mpp1	7	0.646643	0.605896
Q8R1M8	Mucosal pentraxin	Mptx1	5	0.239527	-0.5729
D3YYJ7		Mptx2	6	-0.121614	-0.38513
Q9CQT1;F8WI95;F6YY88	Methylthioribose-1-phosphate isomerase	Mri1	4	-0.308005	0.573228
Q3TBW2	39S ribosomal protein L10, mitochondrial	Mrpl10	3	0.730942	0.867345
Q9DB15	39S ribosomal protein L12, mitochondrial	Mrpl12	3	0.156821	0.211437
Q9D1N9;Q9D1N9-2	39S ribosomal protein L21, mitochondrial	Mrpl21	5	-0.0364613	-0.123411
Q8CHW3;O35972	39S ribosomal protein L23, mitochondrial	Mrpl23	3	0.06272	0.0734616
Q9DCU6	39S ribosomal protein L4, mitochondrial	Mrpl4	7	0.233873	0.0162943
Q810B1;Q6P060;Q5RL20;Q99N89	39S ribosomal protein L43, mitochondrial	Mrpl43	3	0.295121	0.0281856
Q8BTB8;Q9CQ40	39S ribosomal protein L49, mitochondrial	Mrpl49	2	-0.208154	-0.431842
Q14B21;Q3UK02;Q99N94;Q8CA04	39S ribosomal protein L9, mitochondrial	Mrpl9	4	-0.0814767	1.26476
Q9CXW2	28S ribosomal protein S22, mitochondrial	Mrps22	4	-0.140404	0.398669
F7ARZ1;Q8VE22;Q3TI14;Q3THH3;Q99LZ4;Q5SXC9;A7M7Q8	28S ribosomal protein S23, mitochondrial	Mrps23	4	0.233621	0.0814366
Q8BK72;Q80ZI4;Q6A096	28S ribosomal protein S27, mitochondrial	Mrps27	4	-0.482531	-0.27913
Q9D0G0	28S ribosomal protein S30, mitochondrial	Mrps30	7	-0.808125	-0.297138
Q9JIK9	28S ribosomal protein S34, mitochondrial	Mrps34	5	0.0402924	-0.0180193
Q8BJZ4	28S ribosomal protein S35, mitochondrial	Mrps35	3	0.845692	0.458015
Q9D7N3;Q9ER89;Q3UMV5;Q78IX0;Q5XJX8	28S ribosomal protein S9, mitochondrial	Mrps9	5	-0.13282	0.0215106
Q80V79;Q3TZI5;P43247	DNA mismatch repair protein Msh2	Msh2	4	-0.358682	-0.294166
Q9CRA4;D3YTN3;D3Z458	Methylsterol monooxygenase 1	Msmo1	2	0.180921	0.311423
Q9D6Y7-2;Q9D6Y7;Q9D6Y7-4;Q9D6Y7-3	Mitochondrial peptide methionine sulfoxide reductase	Msra	4	-0.0784253	-0.0898721
Q3TZP3;Q9R190;Q3UDZ8	Metastasis-associated protein MTA2	Mta2	8	-0.706593	-0.573383
Q9CQ65	S-methyl-5-thioadenosine phosphorylase	Mtap	5	0.496907	0.267947
Q3UA17;Q05C68;Q791V5;A2AFW6;Q9D050	Mitochondrial carrier homolog 2	Mtch2	6	0.308811	0.216909
A8DUS7;A8DUR3;Q3V2T7;Q5VI45;Q9TET3;C4PAV8;B0LAD5;E3VQ38;G9B4I2;G9B4I1;G9B4H2;G9B4G5;G9B4G3;H8Y1I5;B3Y998;Q6VPW4;E1B2C8;A8DUU6;E3VW67;E3VW63;E3VW62;E3VW59;E3VW57;E3VW53;E3VW52;E3VW51;Q36290;L0L4R1;L0L4K0;L0L1W8;Q9TDS6;Q5WA17;Q5WA16;Q5WA15;Q401Y0;Q401X8;Q401X6;Q401X2;Q401W3;Q401V6;Q401V0;Q401U1;B1P8W3;R9TNV1;Q9TEY3;Q8WA48;Q8W8Y4;Q7JCZ6;Q7JCZ3;Q7HCG8;Q71EK3;Q71EK1;Q71EJ7;Q71EJ5;Q71EJ4;Q71EJ0;Q3V2F9;…	Cytochrome b	mt-Cytb;cytb;Cytb;CYTB;Mt-Cyb	2	-0.872314	0.0101212
Q80WJ7;E9PUX0;Q3TAB3;F6ZQL0;F6QFT1;F6QHD1	Protein LYRIC	Mtdh	5	0.0820097	0.191796
Q3TW74;Q922D8;Q3UZH3;Q8BXX7;Q8BY49	C-1-tetrahydrofolate synthase, cytoplasmic;Methylenetetrahydrofolate dehydrogenase;Methenyltetrahydrofolate cyclohydrolase;Formyltetrahydrofolate synthetase;C-1-tetrahydrofolate synthase, cytoplasmic, N-terminally processed	Mthfd1	26	-0.216611	-0.144844
Q3V3R1	Monofunctional C1-tetrahydrofolate synthase, mitochondrial	Mthfd1l	13	0.218941	0.205432
Q3UVI0;Q3UQ68;Q9MD82;Q7JCZ8;Q7GIP3;Q4JFM6;N0DTI5;K7XJX5;B9V1K9;B9V192;A3R488;A3R462;P03921;Q3UQD2;A3E4B7;Q3TRR5;Q5GA74	NADH-ubiquinone oxidoreductase chain 5	mt-Nd5;ND5;Nd5;Mtnd5;mt-Nd6	4	-0.0136549	0.0556748
P62774	Myotrophin	Mtpn	2	0.00910556	-0.00588759
O08601;O08601-2;Q3TVF2	Microsomal triglyceride transfer protein large subunit	Mttp	47	0.553584	0.492737
Q3V1S6;P19467	Mucin-13	Muc13	6	0.187306	-0.0757382
Q80Z19;Q8CIA2;Q0P622;Q0P623;Q17S18;O88711;Q9WVG0;F6QGV1	Mucin-2	Muc2	36	-0.0129527	0.420122
Q8VED0;P16332;Q9CSI4;Q8BMR7;Q3UFU2	Methylmalonyl-CoA mutase, mitochondrial	Mut	10	0.0913503	0.110443
Q3UYC1;Q99JF5	Diphosphomevalonate decarboxylase	Mvd	5	-0.418526	-0.339529
Q3U2W2;Q7TPV4;A0JLT5;Q3TLF6	Myb-binding protein 1A	Mybbp1a	34	-0.343612	-0.15408
F6SMY7;E9PUJ6;Q7TPH6-2;Q7TPH6	E3 ubiquitin-protein ligase MYCBP2	Mycbp2	3	3.03801	0.393958
Q5SV64;Q3UH59;Q61879;Q80T68;Q8BLI3;Q8BLI1;Q8BWI3;Q6PB65;Q4KMN4;Q8BXF2	Myosin-10	Myh10	24	1.12527	-1.71569
Q6URW6;K3W4R2;Q6URW6-2;Q6URW6-3;Q7TQH2;D3Z5V8	Myosin-14	Myh14	93	0.41611	0.284041
Q8VDD5;Q3UFT0;Q811J9;Q99JJ3;Q7TQJ6;Q8BIE2;Q8BIM8;A2VCK0;Q14B05;F2Z494;O89055	Myosin-9	Myh9	111	-0.113183	-0.0211919
Q61935;Q545G5;E9PWG4;Q6PCW9;Q545T7;P05977-2;P05977;P09542	Myosin light chain 1/3, skeletal muscle isoform;Myosin light chain 3	Myl3;Myl1	2	0.35202	0.209523
Q642K0;Q60605-2;Q60605;Q3TIG9;B0LAC7;Q8CI43	Myosin light polypeptide 6	Myl6	8	0.250271	0.130946
I7HPW8;F6V1P1;Q80X40;F6Y6G7;Q8R1I5;F6YB52		Myo15b	24	0.426282	-0.000398651
K3W4L0;B2RRE2;E9QAX2;Q9JMH9-4;Q9JMH9-1;Q9JMH9;Q9JMH9-6;E9Q405;Q9JMH9-5;Q9JMH9-7;Q9JMH9-2;E9QA74;Q3UIM4;Q6PER1	Unconventional myosin-XVIIIa	Myo18a	17	0.0382754	0.185579
O88329	Unconventional myosin-Ia	Myo1a	37	0.612094	0.452308
Q9WTI7-2;Q9WTI7-3;Q9WTI7;Q9WTI7-4	Unconventional myosin-Ic	Myo1c	11	0.949149	0.392946
Q5SYD0;B2RWZ2;Q5SYD0-2;Q3UG58;Q8K063;Q91ZI5;Q5SUA5	Unconventional myosin-Id	Myo1d	41	0.185354	0.0657245
E9Q175;E9PVU0;E9Q3L1;E9Q174;B2RWR8;Q64331;Q8BK95;Q6A077	Unconventional myosin-VI	Myo6	40	-0.0273498	-0.0549623
Q99MZ6;F6ZLJ0	Unconventional myosin-VIIb	Myo7b	42	-0.150293	0.00618709
Q684Q8;B1AUY7;Q540H0;Q9QY36;B1AUY9;B1AUZ1;B1AUY8;Q8R2U5;Q3V4D5;Q8BJV4;A8W660;Q9CQX6;Q3TBP4;Q3UX61	N-alpha-acetyltransferase 10	Naa10	3	-0.0170065	0.0362269
G3X8Y3;Q80UM3;Q8K2S4	N-alpha-acetyltransferase 15, NatA auxiliary subunit	Naa15	9	-0.0461963	0.0975315
B2RQV1;Q8BWZ3-2;Q8BWZ3;Q8BKI9;Q8BKH5;G3UZ51	N-alpha-acetyltransferase 25, NatB auxiliary subunit	Naa25	10	0.0704951	0.0864508
P70670;Q60817;Q3UK68	Nascent polypeptide-associated complex subunit alpha, muscle-specific form;Nascent polypeptide-associated complex subunit alpha	Naca	6	-0.28954	-0.123153
Q3TLX1;Q99KQ4	Nicotinamide phosphoribosyltransferase	Nampt	13	0.177914	0.372224
J3QP68;Q3TF41;Q8BSH9;E9PW66;P28656;Q9CSP8	Nucleosome assembly protein 1-like 1	Nap1l1	6	-0.236252	-0.128211
A2RSB1;B7ZNL2;Q8C1W9;Q78ZA7	Nucleosome assembly protein 1-like 4	Nap1l4	8	-0.225013	-0.232873
Q9CXX1;Q9DB05;P28663	Alpha-soluble NSF attachment protein	Napa	9	0.329694	0.0281711
Q8CC86	Nicotinate phosphoribosyltransferase	Naprt	5	0.109166	-0.419587
Q8BP47	Asparagine--tRNA ligase, cytoplasmic	Nars	15	-0.25027	0.153818
B1AU76;B1AU75;Q99MD9;Q3TTH5;Q99MD9-2	Nuclear autoantigenic sperm protein	Nasp	5	-0.390873	0.0811575
Q8K224;E9Q498;A2BH46	N-acetyltransferase 10	Nat10	7	-0.301368	-0.125615
E9PV03;F7BJ98;Q8BRX5;Q7TMN9		Nbeal1	5	-0.167083	-0.601981
Q8K2Z4;Q8K2Z4-2	Condensin complex subunit 1	Ncapd2	6	-0.210294	0.109486
E9PWG6;B2RQA7;Q9JK28		Ncapg	6	0.586196	0.239469
Q3UYV9;Q3TLK3	Nuclear cap-binding protein subunit 1	Ncbp1	10	-0.473972	-0.252154
A1L0U6;A2AS98;P28660-2;P28660	Nck-associated protein 1	Nckap1	7	0.0523352	0.271009
Q8CD23;Q3TL52;P09405;Q3TT41;Q3TGR3;Q8CE30;Q9CT46	Nucleolin	Ncl	25	-0.390116	-0.0937109
D3YU17;Q8VCM8;F6S731	Nicalin	Ncln	13	0.413	0.264387
Q3TDE4;Q3TD54;Q3T9E5;Q6ZQF2;P57716;Q3TV74	Nicastrin	Ncstn	6	-0.122565	0.00190315
Q545R3;Q3TSR4;B7ZWC0;Q62433;Q3TD08;E9Q514;E9Q5I8;E9Q3F9;E9PVF3;F6VLR8;E9Q0J8;E9PZC7;E9Q7G8;E9Q147;E9Q7V2	Protein NDRG1	Ndrg1	13	0.491758	0.407378
Q99LC3	NADH dehydrogenase [ubiquinone] 1 alpha subcomplex subunit 10, mitochondrial	Ndufa10	10	0.0754211	0.0676979
Q8BME2;Q7TMF3;Q5M9K5	NADH dehydrogenase [ubiquinone] 1 alpha subcomplex subunit 12	Ndufa12	8	0.108891	0.177638
Q9ERS2	NADH dehydrogenase [ubiquinone] 1 alpha subcomplex subunit 13	Ndufa13	5	0.274218	0.168473
Q9CQ75	NADH dehydrogenase [ubiquinone] 1 alpha subcomplex subunit 2	Ndufa2	3	0.422973	0.127031
Q62425	Cytochrome c oxidase subunit NDUFA4	Ndufa4	4	0.377429	-0.618476
Q9CPP6;Q9CX78	NADH dehydrogenase [ubiquinone] 1 alpha subcomplex subunit 5	Ndufa5	4	0.0363856	0.0864508
Q9CQZ5	NADH dehydrogenase [ubiquinone] 1 alpha subcomplex subunit 6	Ndufa6	3	-0.69394	-0.721036
Q9DCJ5	NADH dehydrogenase [ubiquinone] 1 alpha subcomplex subunit 8	Ndufa8	6	0.0932944	-0.00255623
Q9DC69	NADH dehydrogenase [ubiquinone] 1 alpha subcomplex subunit 9, mitochondrial	Ndufa9	12	0.209753	0.0812971
F6ZFT1;F8WJ64;Q569N0;Q3TJG2;Q9CR21	Acyl carrier protein;Acyl carrier protein, mitochondrial	Ndufab1	2	0.135281	0.403365
Q9DCS9;D3YUK4	NADH dehydrogenase [ubiquinone] 1 beta subcomplex subunit 10	Ndufb10	7	0.0557577	-0.0730646
Q4VBC9;O09111	NADH dehydrogenase [ubiquinone] 1 beta subcomplex subunit 11, mitochondrial	Ndufb11	4	0.139991	0.0944928
Q4VAE8;Q9CQC7;Q9DBH2	NADH dehydrogenase [ubiquinone] 1 beta subcomplex subunit 4	Ndufb4	5	-0.24577	-0.264231
Q9CQJ8;Q9EPK3	NADH dehydrogenase [ubiquinone] 1 beta subcomplex subunit 9	Ndufb9	3	0.0337704	-0.0163162
Q3UIQ2;Q91VD9;Q3TIU7	NADH-ubiquinone oxidoreductase 75 kDa subunit, mitochondrial	Ndufs1	25	0.272625	0.18233
Q91WD5;D3YXT0;F6RJ83	NADH dehydrogenase [ubiquinone] iron-sulfur protein 2, mitochondrial	Ndufs2	16	0.0597403	-0.0214915
Q9DCT2	NADH dehydrogenase [ubiquinone] iron-sulfur protein 3, mitochondrial	Ndufs3	8	0.179614	0.115903
Q923F9;E9QPX3;Q9CXZ1;Q9CTT4	NADH dehydrogenase [ubiquinone] iron-sulfur protein 4, mitochondrial	Ndufs4	4	0.109578	0.116039
D3YW32;P52503	NADH dehydrogenase [ubiquinone] iron-sulfur protein 6, mitochondrial	Ndufs6	3	0.325565	0.199916
Q8VC72;Q5M9P5;Q3UY05;Q8K3J1	NADH dehydrogenase [ubiquinone] iron-sulfur protein 8, mitochondrial	Ndufs8	4	0.392169	0.225521
D3YUM1;Q91YT0;D3Z1U9;D3Z0K1;D3YXX5;D6RG60	NADH dehydrogenase [ubiquinone] flavoprotein 1, mitochondrial	Ndufv1	15	0.123234	0.0998752
Q9D6J6;Q9D6J6-2;M0QWP9;D6RGN4	NADH dehydrogenase [ubiquinone] flavoprotein 2, mitochondrial	Ndufv2	8	0.0308896	-0.0947983
B2RSC8;P46935;Q3V335;Q3TUU1;Q8BNU7;A0JNZ0	E3 ubiquitin-protein ligase;E3 ubiquitin-protein ligase NEDD4	Nedd4	9	0.0202139	-0.205208
Q9D0T1;E9PZS4	NHP2-like protein 1;NHP2-like protein 1, N-terminally processed	Nhp2l1	4	0.0771062	-0.0222709
Q5SVF7;O55125;Q3UGS1	Protein NipSnap homolog 1	Nipsnap1	3	-0.0135354	-0.000265755
Q9CQE1;B1AWZ5	Protein NipSnap homolog 3B	Nipsnap3b	4	0.558719	0.285495
Q9JHW2	Omega-amidase NIT2	Nit2	3	0.00909085	-0.320711
Q91YP2;Q3TB65;Q3UUI1;Q8C7J2	Neurolysin, mitochondrial	Nln	6	0.381981	0.216909
C9W978;E9QNS0;F8UKQ6;Q91WS2;Q91WS2-2	NACHT, LRR and PYD domains-containing protein 6	Nlrp6	7	0.181573	0.359968
Q3UJC3;O70310;Q8CFK1;A2AJH3;Q3THR4;O70311	Glycylpeptide N-tetradecanoyltransferase;Glycylpeptide N-tetradecanoyltransferase 1	Nmt1	6	-0.107893	-0.046735
Q922E1;Q8C1W8;Q61941;Q3TGH1;Q3TWH2;Q8BGK0;E9Q8F4;Q8C337	NAD(P) transhydrogenase, mitochondrial	Nnt	13	0.0771062	-0.0389486
A2RTJ4;P97466	Noggin	Nog	2	1.16437	0.162549
Q8CE21;Q3U6W2;Q3UI16;Q3TKZ9;E9Q5C9;Q6ZQK6;Q3UBB6		Nolc1	4	-0.572044	-0.299461
Q6GQT9	Nodal modulator 1	Nomo1	29	0.458099	0.350157
Q4FK11;Q3UM20;Q3TF40;Q99K48;Q3TMM5;Q3TFC2;Q3TTV7;Q99K48-2	Non-POU domain-containing octamer-binding protein	Nono	7	-0.395695	-0.429593
Q9D6Z1;Q3UJZ7;Q3USZ5;F7CHQ7;E0CXZ0;A2APD7;F6USW7;F7CHP9;F6U250;F6V095	Nucleolar protein 56	Nop56	17	-0.583579	-0.353796
Q6DFW4	Nucleolar protein 58	Nop58	10	-0.202913	-0.275819
A3KMG9;Q6T3U4;A2RRR0	Niemann-Pick C1-like protein 1	Npc1l1	5	0.959844	-0.361609
Q11011;E9Q039;F6QYF8;E9Q6F4;F6V7K3;F7ANF4;F2Z3V5	Puromycin-sensitive aminopeptidase	Npepps	28	0.122283	-0.113459
Q5SQB0;Q5U438;Q5SQB7;Q61937;Q9DAY9;Q5BL09;Q5SQB5;Q3U536;Q3UDA7;Q8BSZ3	Nucleophosmin	Npm1	7	-0.557068	-0.261538
Q3TAH3;Q9CPP0	Nucleoplasmin-3	Npm3	3	-0.755866	-0.593803
Q542Y0;Q64669;Q99KL8	NAD(P)H dehydrogenase [quinone] 1	Nqo1	6	0.115329	0.190891
Q8R320;A2A9Q2;Q8BHG1;Q8CIJ0;A6PWC3;Q9Z153;Q3V3G9;Q8R1H1	Nardilysin	Nrd1	6	-0.136656	0.0100039
Q7TPY3;Q3US15;Q9R1J0;Q8VE30	Sterol-4-alpha-carboxylate 3-dehydrogenase, decarboxylating	Nsdhl	11	0.146292	0.290694
P46460;G3UX86	Vesicle-fusing ATPase	Nsf	12	0.257472	0.214239
Q3KQQ1;Q3UVN5;Q9CZ44;Q9CZ44-3;A2AT02;Q9CZ44-2	NSFL1 cofactor p47	Nsfl1c	11	-0.468656	-0.290171
Q1HFZ0;Q1HFZ0-2;H3BJF3	tRNA (cytosine(34)-C(5))-methyltransferase	Nsun2	14	-0.17293	0.00334727
Q9JM14;A2A9X5	5(3)-deoxyribonucleotidase, cytosolic type	Nt5c	5	0.0825691	0.160305
Q3V1L4;G3X9J6;E9Q9M1	Cytosolic purine 5-nucleotidase	Nt5c2	10	-0.500849	-0.299661
Q8BRD3;Q02819;H3BK79;Q3TCI1;D3Z7D7;D3Z1N1	Nucleobindin-1	Nucb1	16	0.0145678	0.12622
O35685	Nuclear migration protein nudC	Nudc	4	-0.193809	-0.363583
Q9CQF3;Q9CZQ0	Cleavage and polyadenylation specificity factor subunit 5	Nudt21	9	-0.537253	-0.725765
Q80Y35;E9Q7G0;Q3UNM2;F6ZQA3;Q3TH77;Q91W16;Q99KG8		Numa1	27	-0.353301	-0.0953502
Q3UL43;Q80X48;Q6ZQ45;Q99P88;Q8BUA6;Q8BKJ0;Q8BLM6;Q8BLF5;Q3USP6	Nuclear pore complex protein Nup155	Nup155	11	-0.00615697	-0.0140187
Q9Z0W3;Q9Z0W3-2	Nuclear pore complex protein Nup160	Nup160	5	-0.442448	-0.238278
Q6P9L5;Q6PDG0;B9EJ54;Q6ZQG1;Q6P9Y6;Q80VE6;B0LAE1;Q9D6C1		Nup205	9	-0.15878	0.00783251
Q80U93;Q8CHS9	Nuclear pore complex protein Nup214	Nup214	7	-0.51525	0.0438371
Q7TT04;Q3UJY4;P59235;Q3URN3	Nucleoporin Nup43	Nup43	2	0.0931557	0.35143
Q8BJ71;Q3TFC8;Q8BJ71-2	Nuclear pore complex protein Nup93	Nup93	9	0.0884292	0.0173158
Q3U8H8;P61971	Nuclear transport factor 2	Nutf2	4	0.0261287	-0.110364
Q8BP60;Q99JX7	Nuclear RNA export factor 1	Nxf1	4	-0.660468	-0.571583
Q3TG75;P29758;Q3UKT3;Q3UJK5	Ornithine aminotransferase, mitochondrial	Oat	23	-0.147569	-0.175511
Q9D8W7	OCIA domain-containing protein 2	Ociad2	3	-0.0780815	0.0738825
Q60597;Q60597-3;Q60597-2;Q60597-4;Q6P8I7;B2RXT3;E9Q7L0;Q5SVY0;Q5SVY1	2-oxoglutarate dehydrogenase, mitochondrial	Ogdh	32	0.658978	0.497869
Q8CGY8-2;Q8CGY8;Q80XU6;Q8C676;Q3TQV0	UDP-N-acetylglucosamine--peptide N-acetylglucosaminyltransferase 110 kDa subunit	Ogt	11	-0.294724	-0.484653
Q3TJF2;Q9CZ30;Q3TW21;B1AYJ9;Q9CZ30-2;Q8CAV3;Q99K73	Obg-like ATPase 1	Ola1	7	-0.207847	-0.10971
B7ZNU5;B2RUF9;D3YYD0;Q3UZZ4	Olfactomedin-4	Olfm4	11	-2.62136	-1.25012
H7BX01;P58281;P58281-2;Q80TX7;E0CXD1;Q8BK99;F6U775	Dynamin-like 120 kDa protein, mitochondrial;Dynamin-like 120 kDa protein, form S1	Opa1;mKIAA0567	10	0.432329	0.380412
Q3B7Z2;Q3B7Z2-2	Oxysterol-binding protein 1	Osbp	7	-0.500179	-0.527123
Q62422	Osteoclast-stimulating factor 1	Ostf1	4	-0.400279	-0.238243
Q8R1A8;Q543H3;P11725	Ornithine carbamoyltransferase, mitochondrial	Otc	11	0.00991445	-0.222518
D3YWF6;Q7TQI3;D3Z7K0	Ubiquitin thioesterase OTUB1	Otub1	9	-0.541858	-0.769488
Q9D0K2;Q3UJQ9;Q3UK61;Q3U9P7;Q9CRF4;A1E285	Succinyl-CoA:3-ketoacid coenzyme A transferase 1, mitochondrial;Succinyl-CoA:3-ketoacid-coenzyme A transferase	Oxct1	8	0.873432	0.861344
Q3UDR2;Q3TWE3;Q3THC3;Q3TF72;P09103;Q3URP6;Q3UBY9;Q3TGS0;Q3UJA8;Q3UA23;Q3TIM0;Q3U738;Q3TT76;Q3TIQ5;E9Q8G8	Protein disulfide-isomerase	P4hb	29	0.109578	0.227792
Q3TGU7;P50580;Q05BN2;Q3UMW2;D3YVH7	Proliferation-associated protein 2G4	Pa2g4	17	-0.136216	-0.0726609
Q3U8U8;P29341;Q8BN32;Q99KL3;Q9D4E6;Q792Y0;Q62029;Q9DBE3;F6ZAX1;Q3V2M1;Q05DT1;B2RXY9;A2A5N3;Q921B8;Q8C7D3	Polyadenylate-binding protein 1	Pabpc1	29	-0.238852	-0.12855
Q91YZ8;D3Z5M2;A3KFU5;A3KFU8;Q99LF8;Q6PHQ9;Q3UX16;Q3TSA5;Q3TUS5		Pabpc4;Gm10110	16	0.220848	0.333265
G3UY42;Q8CCS6-2;Q8CCS6;G3UX74;D3YUB9;D3Z055;G3UWS5;D3Z5F7	Polyadenylate-binding protein 2	Pabpn1;Gm20521	2	-0.345323	-0.253579
Q3TDA7;Q9WVE8;Q3UP40;Q8BNK9	Protein kinase C and casein kinase substrate in neurons protein 2	Pacsin2	3	1.10559	0.0206814
Q5SW18;Q3UGR6;Q3TJG1;Q3TIK0;P63005;Q3UHM0;Q3UH92;P63005-2	Platelet-activating factor acetylhydrolase IB subunit alpha	Pafah1b1	3	0.0454659	-0.100976
Q8BTA2;Q61206	Platelet-activating factor acetylhydrolase IB subunit beta	Pafah1b2	3	0.390476	-0.228144
Q3TJC2;Q61205;D3Z7E6;D3Z2X5;Q8CA83	Platelet-activating factor acetylhydrolase IB subunit gamma	Pafah1b3	7	-0.113856	-0.0333629
Q9DCL9	Multifunctional protein ADE2;Phosphoribosylaminoimidazole-succinocarboxamide synthase;Phosphoribosylaminoimidazole carboxylase	Paics	3	-0.464647	-0.160071
Q3U647;Q60967;Q6NZM8;Q3TUA8	Bifunctional 3-phosphoadenosine 5-phosphosulfate synthase 1;Sulfate adenylyltransferase;Adenylyl-sulfate kinase	Papss1	10	-0.128605	-0.421859
O88428;Q9QYS0	Bifunctional 3-phosphoadenosine 5-phosphosulfate synthase 2;Sulfate adenylyltransferase;Adenylyl-sulfate kinase	Papss2	30	0.922762	0.644278
A2A813;Q99LX0;A2A815;D3K2X3;A2A817;A2A816	Protein DJ-1	Park7	9	-0.233673	-0.241835
Q3U868;Q921K2;Q3TX36;Q3TIV3;Q3TM68;Q3UJ03;Q3TF18;P11103;P11103-2;Q3UX06	Poly [ADP-ribose] polymerase 1	Parp1	16	-0.366238	0.00449565
Q9D0B6;Q9D0B6-2	Protein PBDC1	Pbdc1	4	0.398248	0.177377
Q9CXN7;K3W4L7;Q9DCG6;D3Z2D7	Phenazine biosynthesis-like domain-containing protein 2;Phenazine biosynthesis-like domain-containing protein 1	Pbld2;Pbld1	4	-0.0578608	0.051977
P61458	Pterin-4-alpha-carbinolamine dehydratase	Pcbd1	4	0.00307605	-0.00181697
P60335	Poly(rC)-binding protein 1	Pcbp1	9	-0.434423	-0.275766
B2M1R7;Q61990;Q3TF69;Q61990-3;Q61990-2;Q3TT81;E9Q7D8;Q8CFQ6;P57722-2;P57722;Q3V486	Poly(rC)-binding protein 2	Pcbp2	9	-0.41906	-0.361628
Q3UGC8;Q91ZA3;H3BL62;D3YZC0	Propionyl-CoA carboxylase alpha chain, mitochondrial	Pcca	8	-0.0221689	0.168735
E9Q1J7;Q3UYS0;A0PJE6;Q7TMF4;Q99MN9;Q8CFZ3;D3YZC1	Propionyl-CoA carboxylase beta chain, mitochondrial	Pccb	5	0.317391	0.202228
Q8BH04;Q8R3X7;Q3TDE6;Q3UGF0;Q3UQD8;A0PJG3;Q8CI37;Q8BSX3;Q9Z2V4	Phosphoenolpyruvate carboxykinase [GTP], mitochondrial	Pck2	14	-0.458368	0.332328
Q91ZH2;Q542J9;J3QQ26;P17918;Q9CZD6	Proliferating cell nuclear antigen	Pcna	6	-0.44888	-0.140884
G5E8R3;Q3UFS6;Q3TCQ3;Q3T9S7;E9QPD7;Q05920;Q8BP54;Q62043	Pyruvate carboxylase;Pyruvate carboxylase, mitochondrial	Pcx;Pc	14	-0.0454169	0.430565
Q3UYP2;Q3TVT6;Q9CQF9;Q99JK4;F7CIP8;D3Z275	Prenylcysteine oxidase	Pcyox1	7	-0.122162	0.00960805
Q811Q9-2;P49586;Q811Q9;D3Z3T5	Choline-phosphate cytidylyltransferase B;Choline-phosphate cytidylyltransferase A	Pcyt1b;Pcyt1a	3	0.801187	0.715324
Q8VE70;F8WI55;E0CY82;Q3TVB4	Programmed cell death protein 10	Pdcd10	3	0.145623	0.068402
Q61823	Programmed cell death protein 4	Pdcd4	4	-0.114336	-0.0951136
Q564F6;P56812;D3Z7Q5	Programmed cell death protein 5	Pdcd5	4	0.325447	0.521818
Q8C5M4;P12815-2;P12815;Q3UGE5	Programmed cell death protein 6	Pdcd6	5	0.814801	0.230185
Q80Y09;Q9WU78;Q9WU78-3;Q6ZPS9;Q9WU78-2	Programmed cell death 6-interacting protein	Pdcd6ip	21	0.243909	0.200173
Q8K0A8;B2RY78;P27664	Rod cGMP-specific 3,5-cyclic phosphodiesterase subunit alpha	Pde6a	2	0.482569	0.0899227
Q3UFJ3;P35486	Pyruvate dehydrogenase E1 component subunit alpha;Pyruvate dehydrogenase E1 component subunit alpha, somatic form, mitochondrial	Pdha1	8	0.148965	0.102628
Q9D051	Pyruvate dehydrogenase E1 component subunit beta, mitochondrial	Pdhb	9	0.137974	0.188172
P27773;F6Q404	Protein disulfide-isomerase A3	Pdia3	33	0.123098	0.109075
P08003	Protein disulfide-isomerase A4	Pdia4	24	0.0140694	0.00163774
Q3TZ17;O70400;S4R1V0	PDZ and LIM domain protein 1	Pdlim1	10	-0.877146	-0.734802
D9J2Z9;D9J300;D9J301;Q2Q7P0;D9J302;Q8CI51;Q8VDV4;Q9CRA2;D9J303;F8WJI6;E9Q8P5;Q8CI51-3;Q8CI51-2	PDZ and LIM domain protein 5	Pdlim5	6	0.242033	0.147301
E9QPI5;Q6A026;Q8VDS0	Sister chromatid cohesion protein PDS5 homolog A	Pds5a	8	-0.0634502	-0.218356
Q99K01;Q99K01-2;Q99K01-4;Q99K01-3;D3YZA7;Q99K01-5	Pyridoxal-dependent decarboxylase domain-containing protein 1	Pdxdc1	18	-0.0696671	0.0228336
Q8K183;D3Z7R1	Pyridoxal kinase	Pdxk	7	0.154296	0.0897839
Q9CZG9	PDZ domain-containing protein 11	Pdzd11	3	0.378682	0.333617
Q5EBQ2;Q3TGC5;P70296;D3Z1V4;D6RHS6;E9QLE5;Q8VIN1-2;Q8VIN1	Phosphatidylethanolamine-binding protein 1;Hippocampal cholinergic neurostimulating peptide	Pebp1	10	-0.215888	-0.361969
A2RS23;Q11136;G3UXC5	Xaa-Pro dipeptidase	Pepd	8	1.04468	0.634802
Q5SUR0;Q3UTT7;Q8BVW7;F6RUL9;G3UY86	Phosphoribosylformylglycinamidine synthase	Pfas	14	-0.162917	-0.0265501
O70591;F8WJ30	Prefoldin subunit 2	Pfdn2	2	0.0955131	-0.118306
Q9WU28;H7BWX1;Q6ZWY7;E9PZ62;Q9DAJ0	Prefoldin subunit 5	Pfdn5	3	0.0418752	-0.107275
P12382;Q8CD98	ATP-dependent 6-phosphofructokinase, liver type	Pfkl	24	-0.0987322	0.304626
Q8C605;Q9WUA3;Q9WUA3-2;Q9D255;Q8C8E8;F6YL81;D3YUA3;Q1LZL7;Q99K08;P47857	6-phosphofructokinase;ATP-dependent 6-phosphofructokinase, platelet type	Pfkp	22	-0.147749	0.288641
Q8CEH8;Q5SX50;P62962;Q5SX49;Q3U7V7;J3QMC2	Profilin;Profilin-1	Pfn1	8	-0.00201482	-0.0507663
Q3U7Z6;Q9DBJ1;Q6NWV5;Q5NCI4;O70250	Phosphoglycerate mutase 1	Pgam1	14	-0.355439	-0.321006
Q3UUQ7	GPI inositol-deacylase	Pgap1	11	0.704295	0.301275
Q91V28;Q9DCD0;Q3UAG2;Q91YT9	6-phosphogluconate dehydrogenase, decarboxylating	Pgd	21	-0.0259774	0.113039
P09411;S4R2M7;P09041;B0LAA9	Phosphoglycerate kinase 1;Phosphoglycerate kinase	Pgk1	25	-0.264089	0.040683
Q9CQ60;Q8CBG6;D3Z4X1;F6X8L5;Q8C6M6	6-phosphogluconolactonase	Pgls	7	-0.300401	-0.156184
Q4FK86;O88593	Peptidoglycan recognition protein 1	Pglyrp1	2	-1.78488	-1.27141
Q7TSV4	Phosphoglucomutase-2	Pgm2	14	0.572722	0.177377
Q5RJV4;Q7TNU0;Q66JR7;Q9D0F9;Q3U6X6;A2CEK3;Q99JW6;B0LAB9	Phosphoglucomutase-1	Pgm2;Pgm1	22	0.133663	0.19102
Q8CHP8;Q5XK18;Q9CVY8;Q3MI13	Phosphoglycolate phosphatase	Pgp	3	-0.150145	-0.0506134
Q3TFP8;Q3TXU8;Q3TH84;O55022	Membrane-associated progesterone receptor component 1	Pgrmc1	9	0.19896	0.129192
Q80UU9	Membrane-associated progesterone receptor component 2	Pgrmc2	6	0.499423	0.20799
P67778;Q5SQG5;Q3TV00	Prohibitin	Phb	16	0.290408	0.0913091
Q3V235;O35129;Q3V2V2;F6QPR1;F6Q8V7	Prohibitin-2	Phb2	13	0.0285692	0.0180012
Q61753;F6ZSB7;Q8C5X4	D-3-phosphoglycerate dehydrogenase	Phgdh	8	-0.630502	0.0700905
Q9DAK9	14 kDa phosphohistidine phosphatase	Phpt1	2	0.162256	-0.102164
Q570Z8;Q7M6Y3-6;Q7M6Y3-5;Q7M6Y3;Q3TD51;Q7M6Y3-2;Q7M6Y3-3;Q7M6Y3-4;Q8BQA2;Q3TWS4;Q3UI39;E9Q9A3;E9QQ05;E9QLK9;Q61548-3;Q61548-2;Q61548	Phosphatidylinositol-binding clathrin assembly protein	Picalm	7	-0.0325796	0.224258
O70570;Q8R544;D3YVM4;D3Z2D3	Polymeric immunoglobulin receptor;Secretory component	Pigr	16	-0.521761	-0.403915
Q3V3K6;Q3V307;Q6PD26;Q3U643;Q3V397	GPI transamidase component PIG-S	Pigs	8	-0.0445921	0.206712
D3YUY3;F8WI18;P70182;P70182-3;F8WHW6;P70182-2;P70181-2;P70181;O70161-2;O70161-3;O70161	Phosphatidylinositol 4-phosphate 5-kinase type-1 alpha;Phosphatidylinositol 4-phosphate 5-kinase type-1 beta;Phosphatidylinositol 4-phosphate 5-kinase type-1 gamma	Pip5k1a;Pip5k1c;Pip5k1b	2	0.280691
Q5ND42;Q3UE53;J3QQ30;J3QPW1;Q3TGI6;Q3TIQ3;P53810;F8WGG5	Phosphatidylinositol transfer protein alpha isoform	Pitpna	3	0.256853	0.336309
Q8K411-3;Q8K411-2;Q8K411	Presequence protease, mitochondrial	Pitrm1	11	-0.249109	-0.0324416
Q3UEH4;E9Q509;Q3UEI4;G3X925;P53657;A7MCU9	Pyruvate kinase;Pyruvate kinase PKLR	Pklr	29	0.336628	-0.11805
P52480	Pyruvate kinase PKM	Pkm	36	0.0945429	0.197601
Q9CQ73;Q3TIY5;E0CXK9;E0CX59;Q6NV73		Pkp2	11	0.500888	0.266598
Q9QY23;Q9QY23-2;F6V8P6;E0CYP0;E0CY75	Plakophilin-3	Pkp3	9	0.684442	0.117129
P27612;F7D1R5	Phospholipase A-2-activating protein	Plaa	7	0.279838	0.20914
Q3TWI4;P51432;Q8CI86;Q571K9;Q3TPL1;Q8C8I0;Q62076;Q9R1Y4	Phosphoinositide phospholipase C;1-phosphatidylinositol 4,5-bisphosphate phosphodiesterase beta-3	Plcb3	33	-0.667693	-0.704559
Q6S390;Q6S388;E9Q153;Q6S392;E9QKX4;Q6S393;E9QLJ5;Q6S387;E9QMZ5;E9PY96;E9QL05;Q6S385;E9QQ00;E9QK43;E9QPE8;Q9QXS1-15;Q9QXS1-10;Q9QXS1-9;Q9QXS1-12;Q9QXS1-11;Q9QXS1-13;Q9QXS1-5;Q9QXS1-3;Q9QXS1-16;Q9QXS1-4;Q9QXS1-14;Q9QXS1-6;Q9QXS1-7;Q9QXS1-8;Q9QXS1-2;Q9QXS1;E9QN87;E9Q3W4;F6R059;Q05CR3;Q8C8S5;E9Q9J6;Q499F9;E9PW24;Q923J2	Plectin	Plec	125	0.512351	0.307611
D3Z3Y7;E9PUJ9;E9QJX8;D3YW21;Q8VC98-2;Q8VC98	Pleckstrin homology domain-containing family A member 4	Plekha4	2	0.750258	0.568955
Q9D3P8;D3YXU2;D3YV19;D3YY76	Plasminogen receptor (KT)	Plgrkt	4	-0.967735	-1.04616
Q9DBG5;Q2XSQ4;Q3V4D2	Perilipin-3;Perilipin	Plin3	13	0.405084	0.00415712
Q3V0K9;Q3V3X1;D3Z6J7;Q8R0U6	Plastin-1	Pls1	28	0.560025	0.311066
Q4FK16;Q99M50;Q3UDV5;Q9JJ00	Phospholipid scramblase 1	Plscr1	3	-0.0621667	-0.237477
Q8C165	Probable carboxypeptidase PM20D1	Pm20d1	3	1.91273	1.47426
Q9DC61;Q8BK51;A2AIW9;Q3UDE0;Q3TY06;Q3TTM6	Mitochondrial-processing peptidase subunit alpha	Pmpca	4	-0.140077	0.135523
Q3TET5;Q9CXT8	Mitochondrial-processing peptidase subunit beta	Pmpcb	4	0.052478	0.0541115
Q543K9;P23492;Q9D8C9	Purine nucleoside phosphorylase	Pnp	12	0.285922	-0.129341
Q3UNL5;Q3TST0;Q3TN29;Q8K1R3;Q8K1R3-2	Polyribonucleotide nucleotidyltransferase 1, mitochondrial	Pnpt1	7	-0.27399	-0.0598936
F6SQH7;Q91VA6	Polymerase delta-interacting protein 2	Poldip2	3	-0.181651	0.0918633
Q3UHI3;O35134;Q8BNM6;Q3TUG2;Q3UZ02;Q3TU49;Q80Y46;Q05DK4;Q05BP7;Q8BR29;Q8C2X2	DNA-directed RNA polymerase;DNA-directed RNA polymerase I subunit RPA1	Polr1a	6	-0.306851	-0.185734
Q62086;Q8VDG8	Serum paraoxonase/arylesterase 2	Pon2	6	0.287136	0.530838
P37040;Q05DV1;E9Q997;E9PVT9;F6R7H8	NADPH--cytochrome P450 reductase	Por	27	0.450102	0.36502
Q4FK49;Q9D819;Q8BTY3;Q3UA53	Inorganic pyrophosphatase	Ppa1	17	0.134607	0.100426
Q91VM9;D3Z636;Q91VM9-2;G8JL76	Inorganic pyrophosphatase 2, mitochondrial	Ppa2	5	0.61934	0.213094
Q5SVY2;Q3UAJ1;Q3TE63;P17742;Q9CZK9;F8VPN3	Peptidyl-prolyl cis-trans isomerase;Peptidyl-prolyl cis-trans isomerase A;Peptidyl-prolyl cis-trans isomerase A, N-terminally processed	Ppia;mCG_121511	13	-0.208531	0.0174325
Q9DCY1;P24369;Q6ZQM2	Peptidyl-prolyl cis-trans isomerase;Peptidyl-prolyl cis-trans isomerase B	Ppib	11	-0.0768474	0.094631
Q3UB60;Q9CR16	Peptidyl-prolyl cis-trans isomerase D	Ppid	6	-0.36275	-0.0285364
E9Q9J4;Q6ZQB6-2;Q6ZQB6-3;Q6ZQB6;Q80V47	Inositol hexakisphosphate and diphosphoinositol-pentakisphosphate kinase 2	Ppip5k2	4	0.166219	-0.0868743
Q3U8W0;P62137;Q3TYF5	Serine/threonine-protein phosphatase PP1-alpha catalytic subunit;Serine/threonine-protein phosphatase	Ppp1ca	7	-0.188687	-0.166287
P62141	Serine/threonine-protein phosphatase PP1-beta catalytic subunit	Ppp1cb	7	-0.0663305	0.104963
Q6ZWM8;Q3U7K1;P63087;P63087-2	Serine/threonine-protein phosphatase;Serine/threonine-protein phosphatase PP1-gamma catalytic subunit	Ppp1cc	6	0.275074	0.00440734
Q60829;Q60829-2;Q9ERU0	Protein phosphatase 1 regulatory subunit 1B	Ppp1r1b	5	-0.764617	-0.515955
Q3UM45;F6TGJ2	Protein phosphatase 1 regulatory subunit 7	Ppp1r7	8	-0.203578	-0.214291
Q8BN07;P63330;P62715;Q8VED4	Serine/threonine-protein phosphatase;Serine/threonine-protein phosphatase 2A catalytic subunit alpha isoform;Serine/threonine-protein phosphatase 2A catalytic subunit beta isoform	Ppp2cb;Ppp2ca	4	0.177914	0.143831
Q76MZ3;Q7TMX2;Q8C2E1;G3UWL2	Serine/threonine-protein phosphatase 2A 65 kDa regulatory subunit A alpha isoform	Ppp2r1a	16	-0.200581	-0.0458966
Q3TPC5;Q3TT94;Q571J7;Q6P1F6;Q9CWU3;Q7TPQ7;Q925E7;F6RV17;Q8BVB4;Q6ZWR4-3;Q6ZWR4;Q6ZWR4-2;G3UZP6;G3UXS9;Q8BG02	Serine/threonine-protein phosphatase 2A 55 kDa regulatory subunit B;Serine/threonine-protein phosphatase 2A 55 kDa regulatory subunit B alpha isoform	Ppp2r2a	8	-0.0711749	0.0491261
G5E8R4;Q922D4-2;Q922D4;Q922D4-4;Q922D4-3	Serine/threonine-protein phosphatase 6 regulatory subunit 3	Ppp6r3	5	-0.286467	-0.523639
P35700;B1AXW5;B1AXW6;Q3U9J9;B1AXW4	Peroxiredoxin-1	Prdx1	14	-0.336323	-0.164118
Q61171;D3Z4A4;Q5M9N9	Peroxiredoxin-2	Prdx2	6	-0.486778	-0.299589
P20108;Q8K4K8	Thioredoxin-dependent peroxide reductase, mitochondrial	Prdx3	7	-0.317918	-0.39523
B1AZS9;O08807	Peroxiredoxin-4	Prdx4	5	-0.201704	-0.119749
Q3UWS9;Q3U7H9;P99029-2;P99029;G3UZJ4;H3BJQ7;Q9D6X2;Q9JHL8;Q91YU9	Peroxiredoxin-5, mitochondrial	Prdx5	12	0.145088	-0.055085
Q6GT24;Q53ZU7;Q6A0D0;O08709;D3Z0Y2;Q8BPD3;Q8BG37	Peroxiredoxin-6	Prdx6	17	0.15629	0.140219
Q543B9;Q9QUR6;Q8C6A3;Q3TCS0;Q3TQ97	Prolyl endopeptidase	Prep	21	0.143614	0.048698
Q8K1M3;P12367;Q3V2X9;H3BK84;P31324	cAMP-dependent protein kinase type II-alpha regulatory subunit	Prkar2a	8	0.0458962	0.00931472
Q4VA93;P20444;Q3TQ39;P68404;P68404-2	Protein kinase C;Protein kinase C alpha type	Prkca	4	0.604227	0.0432641
Q3U518;Q3TWG2;O08795;O08795-2	Glucosidase 2 subunit beta	Prkcsh	11	-0.339916	-0.215096
D3Z0A2;Q8C2D7;Q3TPF5;Q80WB1;Q3UIG8;Q80WV6;F8WH01;Q9JIF0-3;Q9JIF0-2;Q9JIF0;D3Z3N0;Q9CX58;Q6PAK3	Protein arginine N-methyltransferase 1	Prmt1	9	-0.354758	-0.361798
Q8CIG8;F6QQQ6	Protein arginine N-methyltransferase 5	Prmt5	8	-0.114801	-0.0262645
Q8CDK8;G3X9J8;G5E8G5;O54990-6;O54990-3;O54990-2;O54990;Q8R056;O54990-4;O54990-5;Q8C3K1	Prominin-1	Prom1	9	-0.7125	-0.525613
Q99KP6;Q4ADG5;J3QNL8;Q99KP6-2;Q99KP6-3	Pre-mRNA-processing factor 19	Prpf19	8	-0.475412	-0.43222
Q99PV0;Q3UNG1;B7ZC27;Q3TI71	Pre-mRNA-processing-splicing factor 8	Prpf8	49	-0.443816	-0.205719
B1AT82;Q9D0M1;Q8BK29;B1AT84;B1AT83	Phosphoribosyl pyrophosphate synthase-associated protein 1	Prpsap1	8	0.389233	0.341445
Q05BD4;Q8BK37;Q5SWZ0;Q8R574	Phosphoribosyl pyrophosphate synthase-associated protein 2	Prpsap2	6	0.596611	0.480938
Q8BTJ1;Q543K5;Q3ULZ3;Q99K85;Q3U6K9;E9Q6P1;Q99JU9	Phosphoserine aminotransferase	Psat1	13	-0.86453	-0.360016
Q8BTU5;Q3TS44;Q9R1P4	Proteasome subunit alpha type;Proteasome subunit alpha type-1	Psma1	8	0.0769658	-0.026039
Q3UWT6;P49722;Q9CZ58;Q8BKE0	Proteasome subunit alpha type;Proteasome subunit alpha type-2	Psma2	8	0.0195568	0.00165249
Q9DCD8;Q58EV4;O70435;Q3TEL1;E0CX62;E0CZ34;F8WH02;E0CYL6	Proteasome subunit alpha type;Proteasome subunit alpha type-3	Psma3	7	0.0446049	-0.0153908
Q3TL95;Q9R1P0;E9PW69;Q3UCF0;E9Q0X0	Proteasome subunit alpha type;Proteasome subunit alpha type-4	Psma4	6	-0.0908431	-0.0323208
Q3UPK6;Q3TUX3;Q3TUI9;Q9Z2U1;D3YX79	Proteasome subunit alpha type;Proteasome subunit alpha type-5	Psma5;Gm8394	9	-0.171862	-0.14077
Q9QUM9;E0CXB1;E0CYT2	Proteasome subunit alpha type-6	Psma6	4	-0.116036	-0.0862943
Q542H2;Q3TN31;Q9Z2U0;Q3UIT9;Q3THL2;Q9CWH6;B7ZMS4;B7ZMS3;Q8VEB8	Proteasome subunit alpha type;Proteasome subunit alpha type-7;Proteasome subunit alpha type-7-like	Psma7;Psma8	10	-0.125227	0.00353873
Q6RI64;O09061	Proteasome subunit beta type;Proteasome subunit beta type-1	Psmb1	8	0.162256	0.0298495
Q9R1P3;Q8BJX0	Proteasome subunit beta type-2;Proteasome subunit beta type	Psmb2	7	-0.0865295	-0.107689
Q545G0;Q9R1P1;D3YVS3;Q8VHB3;D3YUM8	Proteasome subunit beta type;Proteasome subunit beta type-3	Psmb3	8	-0.0331703	-0.0123501
P99026	Proteasome subunit beta type-4	Psmb4	6	-0.195232	-0.0227508
O55234;Q8BTY5	Proteasome subunit beta type-5	Psmb5	9	0.0534769	0.200687
Q60692	Proteasome subunit beta type-6	Psmb6	4	0.0971749	0.0133135
Q5D098;P70195	Proteasome subunit beta type;Proteasome subunit beta type-7	Psmb7	6	0.077948	0.0305001
Q542I9;P62192	26S protease regulatory subunit 4	Psmc1	11	-0.120326	0.0362269
Q8BVQ9;P46471;Q3U5V3;Q3UIH5	26S protease regulatory subunit 7	Psmc2	13	-0.237455	0.120663
Q3U8Y7;A2AGN7;Q3THI5;Q3TKC2;Q8BUP7;B7ZCF1;Q3TKG4;O88685;Q3UD94;F6Q2E3	26S protease regulatory subunit 6A	Psmc3	11	-0.110543	0.0254468
Q8BKU2;Q569X4;Q3TUN5;P54775;Q3TFA5;Q3UBF0;Q3TJ97;Q52L53	26S protease regulatory subunit 6B	Psmc4	14	-0.0673384	-0.0765786
P62196;Q8K1K2;Q99KR1	26S protease regulatory subunit 8	Psmc5	12	-0.177108	-0.0526637
Q14AQ1;P62334;Q8QZS9	26S protease regulatory subunit 10B	Psmc6	8	-0.129091	-0.15431
Q3TXS7;Q8BU34;Q8CGG2;Q05CG9;Q8CGI9;Q5HZG6;A0JLU3;J3QN38	26S proteasome non-ATPase regulatory subunit 1	Psmd1	16	0.0811703	0.0201283
Q5BKQ9;Q8BG32;Q7TMI0;Q3UWW9;Q497E8;Q8BK73;Q3THG2;Q8C0Z6;Q8K2N7;G3UYI4;G3UYL3;G3UX15;G3UYH2;G3UWW7;G3UXL5;G3UX67;G3UWV7;G3UZ28;G3UZ33	26S proteasome non-ATPase regulatory subunit 11	Psmd11	15	-0.111951	-0.087533
E9Q5I9;B2RT97;Q9WVJ2;E9Q0U1;E9PY93;F6ZQQ3;F6PXS6	26S proteasome non-ATPase regulatory subunit 13	Psmd13	11	-0.10375	0.0623352
Q3UD26;O35593;Q9CSU2	26S proteasome non-ATPase regulatory subunit 14	Psmd14	5	-0.13472	-0.0465978
Q3TIP0;Q3TXV1;Q3TWL6;Q3TKV1;Q8VDM4;Q3TW71;Q3TI61;Q3U9Y8;Q80V77;J3KMQ2;Q99JX8;Q9CRK7;E9Q2S8	26S proteasome non-ATPase regulatory subunit 2	Psmd2;Gm5422	24	0.0719042	0.0744434
P14685;Q3ULJ5;Q8BK46;Q3U5M8;F7B7L8	26S proteasome non-ATPase regulatory subunit 3	Psmd3	19	0.0235239	0.0954603
Q9CY29;O35226;Q3ULG4;O35226-4;O35226-2;O35226-5;O35226-3;F7AI87	26S proteasome non-ATPase regulatory subunit 4	Psmd4	5	0.199863	0.174895
Q8BJY1;Q921U5;F7BA91	26S proteasome non-ATPase regulatory subunit 5	Psmd5	11	-0.223163	0.0121282
Q99JI4;Q8C1T2	26S proteasome non-ATPase regulatory subunit 6	Psmd6	10	0.0108111	0.0339216
A1L3B8;P26516	26S proteasome non-ATPase regulatory subunit 7	Psmd7	10	0.13015	0.153021
Q3TG45;Q99JB5;Q9CPS5;Q8BKP5;Q3TW90;Q3TVY0;Q9CX56;Q3U617;Q3TI95	26S proteasome non-ATPase regulatory subunit 8	Psmd8	6	-0.0697447	-0.113267
G3UXZ5;Q5HZK3;P97371;G3UWN9;G3UXY0;G3X9K9;G3UXR1	Proteasome activator complex subunit 1	Psme1	10	-0.208001	-0.316862
G3X9V0;Q5SVP3;P97372;E0CZ90;Q99LN3	Proteasome activator complex subunit 2	Psme2;PSME2b	9	-0.0554896	-0.385034
Q4FK54;P61290;A2A4J1;A2A4J3;Q99K09	Proteasome activator complex subunit 3	Psme3	7	-0.247561	-0.127711
Q8R326-2;Q8R326;F7D909	Paraspeckle component 1	Pspc1	2	-0.302481	-0.111192
Q8BGJ5;Q3UBR5;Q3T984;Q922I7;Q5RJV5;Q3TQW3;Q6NZB8;Q8K144;P17225;Q8CB58;Q80T07;Q8R509;Q8C2R5;E9QMW9;Q923A7;E9Q0W3;F7DCW4;F7AXP1;E9Q279;F7C521;B2RU80	Polypyrimidine tract-binding protein 1	Ptbp1	14	-0.372051	-0.199772
G8JL74;G3UXA6;Q8BHD7-2;Q8BHD7;G3UZ01;G3UY95;G3UXZ8	Polypyrimidine tract-binding protein 3	Ptbp3	6	0.193921	-0.043156
Q14C51;Q8BSI7;Q6NV85	Pentatricopeptide repeat domain-containing protein 3, mitochondrial	Ptcd3	8	0.350163	0.0385285
Q4FJY5;Q91YR9	Prostaglandin reductase 1	Ptgr1	11	0.0557577	0.186098
Q3U6E4;Q0VGU2;P26350;Q8C2T3;Q3U8X6;Q3UA54;Q8CAQ5;J3QPK6	Prothymosin alpha;Prothymosin alpha, N-terminally processed;Thymosin alpha	Ptma;Gm12504	4	-0.839121	-0.470552
Q8K2C9	Very-long-chain (3R)-3-hydroxyacyl-CoA dehydratase 3	ptplad1	4	-0.262312	-0.466915
Q8R2Y8	Peptidyl-tRNA hydrolase 2, mitochondrial	Ptrh2	4	-0.152431	-0.153915
Q3UEB3-3;Q3UEB3-2;Q3UEB3;Q0VDY2	Poly(U)-binding-splicing factor PUF60	Puf60	4	-0.571648	-0.25284
O35295	Transcriptional activator protein Pur-beta	Purb	3	-0.313827	-0.413891
Q3UQ28;B2RX13;Q80U60;D3Z5M7	Peroxidasin homolog	Pxdn	24	-1.87965	-2.6673
Q54AA2;Q9EPB4	Apoptosis-associated speck-like protein containing a CARD	Pycard	11	0.267592	0.00490766
Q9DCC4	Pyrroline-5-carboxylate reductase 3	Pycrl	2	0.5166	0.175156
Q3V3U0;Q3UYH9;Q3UGT5;Q3TFQ8;Q8CI94;Q3UZL2;Q3UEJ6;Q91WP9;Q3TJQ7;Q9ET01	Phosphorylase;Glycogen phosphorylase, brain form	Pygb	17	0.350047	0.272721
Q8BU21;Q8BML9;D3Z158;Q3TIN2;Q3TN94;Q8R1V9;F6TDS3		Qars	27	0.167406	-0.0709541
D3YWR7;Q8BVI4;D3Z099;D3Z1A1	Dihydropteridine reductase	Qdpr	5	0.0259252	0.0633246
Q4FJL0;P61027;Q3U621	Ras-related protein Rab-10	Rab10	5	0.219958	0.138208
Q78ZJ8;P46638;G3UY29;E9Q3P9;F8WGS1;G3UZD3;Q0PD45;P62492;Q3UZ37;G3UZL4;Q9QWU0;E9Q6B3	Ras-related protein Rab-11B;Ras-related protein Rab-11A	Rab11b;Rab11a	12	0.295966	0.18246
Q50HX4;Q50HX2;Q91V41;Q50HX3;Q50HX1;Q50HX0;Q50HW9;A2AL34	Ras-related protein Rab-14	Rab14	8	0.0625783	0.115085
Q0PD38;P35293;Q8CEH2	Ras-related protein Rab-18	Rab18	4	0.385952	0.200173
Q0PD66;Q9D1G1;Q3V3C2	Ras-related protein Rab-1B	Rab1b	9	0.221356	0.129327
Q0PD35;P35282;Q6A0C7	Ras-related protein Rab-21	Rab21	4	-0.101144	-0.115216
Q0PD65;P53994;Q8BXY4;Q6PDZ3;Q3TEG7;Q0PD64;P59279;Q9DB48;Q5U628;G3UXQ7;G3V022;Q6P7T7;S4R232	Ras-related protein Rab-2A;Ras-related protein Rab-2B	Rab2a;Rab2b	12	0.185614	0.235336
Q3TJ39;P35278;Q3TCT9;Q8C266;A2A5F5	Ras-related protein Rab-5C	Rab5c	8	0.016984	-0.00812763
Q4FJQ0;P51150	Ras-related protein Rab-7a	Rab7;Rab7a	10	0.214865	0.0730407
Q0PD50;Q3UHW5;P55258	Ras-related protein Rab-8A	Rab8a	3	0.219068	0.0498394
Q8BPG5;K7Q7T7;Q3TLP8;P63001;Q8C4N8;Q9D859;Q05144	Ras-related C3 botulinum toxin substrate 1;Ras-related C3 botulinum toxin substrate 2	Rac1;Rac2	6	0.0306287	-0.132865
Q3TJ52;Q3UQN3;Q3U041;P54728;Q6NVC3	UV excision repair protein RAD23 homolog B	Rad23b	4	-0.286936	-0.209145
Q9CXY0;P63321	Ras-related protein Ral-A	Rala	5	0.165823	0.163209
Q3U3F6;A2AU62;Q64012-2;Q64012;A2AU60;A2AU61;Q3TGD3	RNA-binding protein Raly	Raly	4	-0.299472	-0.237321
Q3ULW0;P62827;Q14AA6;A6H622;Q61820	GTP-binding nuclear protein Ran	Ran;1700009N14Rik	9	-0.133972	0.02694
P34022;Q3U6M5;H7BX22;O08846	Ran-specific GTPase-activating protein	Ranbp1	5	-0.0825109	-0.0736238
Q9ERU9;Q8BQK6	E3 SUMO-protein ligase RanBP2	Ranbp2	15	-0.354625	-0.0374176
Q91YS2;Q8C2E3;Q7TMW1;Q6ZPH4;P46061;Q3ULJ9;Q3UZD8;Q9CW20	Ran GTPase-activating protein 1	Rangap1	10	-0.0670902	0.19102
Q52L50;Q3U7U8;C5H0E8;Q99JI6;P62835;Q3V3W9;C5H0E9	Ras-related protein Rap-1b;Ras-related protein Rap-1A	Rap1b;Rap1a;Gm9392	4	0.19146	0.0402524
Q9D0I9;Q3TVC5;Q3UAZ3	Arginine--tRNA ligase, cytoplasmic	Rars	15	-0.0341402	0.121206
Q9CW46;Q9CW46-2	Ribonucleoprotein PTB-binding 1	Raver1	8	0.0433125	-0.00968732
Q60972	Histone-binding protein RBBP4	Rbbp4	8	-0.432424	-0.445266
A2AFJ1;Q8C5H3;Q60973;A2AFI9;Q3UX53;Q3UJI2;F6ZLC6;F6U539	Histone-binding protein RBBP7	Rbbp7	9	-0.553957	-0.345406
Q3U6A2;Q8C2Q3;E9QL13;Q8C2Q3-2;Q62019	RNA-binding protein 14	Rbm14	10	-0.190629	-0.179819
S4R2B0;B2RY56;S4R2J1;S4R2A4;Q8BU35	RNA-binding protein 25	Rbm25	6	-0.213105	-0.329681
Q545K5;Q8BG13;O89086;S4R2M6;Q5RJV3	Putative RNA-binding protein 3	Rbm3	3	0.00842868	-0.000310052
Q3U313;Q8VH51-2;Q8VH51;E9Q8F0;Q3UXT6;B7ZD61;F7AA45;Q0VGU9;Q8VH51-3;Q3TJP1;B7ZD64;E9PZF9;D6RCZ8;E9Q999;D6RJ85;Q3UZ51	RNA-binding protein 39	Rbm39	7	-0.498045	-0.189247
Q91WT8;D3YXZ5;Q91WT8-2;D3Z113;S4R2P5;S4R1Y9;P86049	RNA-binding protein 47	Rbm47	14	0.252385	0.00154926
Q9CWZ3-2;Q9CWZ3;Q9CT44	RNA-binding protein 8A	Rbm8a	4	-0.109441	-0.0995199
Q91VM5;A2AFI3;Q9WV02-2;Q9WV02;A2AFI4;S4R1F6	RNA binding motif protein, X-linked-like-1;RNA-binding motif protein, X chromosome;RNA-binding motif protein, X chromosome, N-terminally processed	Rbmxl1;Rbmx	6	-0.520337	-0.344956
Q059R7;Q08652	Retinol-binding protein 2	Rbp2	5	1.09267	1.11481
Q3U6D2;Q6PFB2;Q8VE37;A2CER2	Regulator of chromosome condensation	Rcc1	7	-0.158747	-0.148865
Q8BK67;A2AWQ2	Protein RCC2	Rcc2	8	-0.579835	-0.132493
Q8VIJ7;Q8CGV4		Rdh1	4	2.39124	0.107432
Q9R1R9;Q9R1R8;Q9QYF1;Q9R1R5	Retinol dehydrogenase 11	Rdh11;Ube-1c	7	0.214865	0.299357
Q9JM62-2;Q9JM62;D3Z6V2	Receptor expression-enhancing protein 6	Reep6	3	0.802037	0.309638
Q3TV26;P43137;Q8C6F9	Lithostathine-1	Reg1	7	-1.03291	-0.567771
Q545I1;O09049	Regenerating islet-derived protein 3-gamma;Regenerating islet-derived protein 3-gamma 16,5 kDa form;Regenerating islet-derived protein 3-gamma 15 kDa form	Reg3g	4	-1.36826	-0.998038
H3BJ51;A4FUU4;Q64FW2;F7CW61;H3BKK1	All-trans-retinol 13,14-reductase	Retsat	3	0.692618	0.204663
Q4VAE6;Q3TN61;Q9QUI0;Q62159;H3BL56;Q9CR99;C0IQA7;Q4FJM5;Q3TIC2;P62746	Transforming protein RhoA;Rho-related GTP-binding protein RhoC	Rhoa;Rhoc	5	0.283492	0.52151
Q9QZL0;Q3U3Z9;E9PZP3;Q8K2Y2;G3X8V8	Receptor-interacting serine/threonine-protein kinase 3	Ripk3	4	-0.47461	-0.602989
F7A6H4;E9Q555;Q69ZG7;O55132;Q8CI06	E3 ubiquitin-protein ligase RNF213	Rnf213	30	-0.787433	-0.726839
Q3UM23;Q91VI7	Ribonuclease inhibitor	Rnh1	13	0.365988	0.203638
Q8VCT3;Q8BMH2;E9PYF1	Aminopeptidase B	Rnpep	16	0.219195	0.0448392
F8VPK5;P70336;P70336-2;Q3UMT5;Q3TR46;Q6A035;Q3UE22;Q3UEZ9;Q8CC95	Rho-associated protein kinase;Rho-associated protein kinase 2	Rock2	6	0.421537	-0.243582
A2BI30;F6ZGR6;D3YZ21;Q8BXF0		RP24-297H17,3;D430041D05Rik	3	0.0520497	0.298877
I7HLV2;Q3THJ6;Q6ZWV3;P86048;O89059;B7FAU6	60S ribosomal protein L10;60S ribosomal protein L10-like	Rpl10;Rpl10l	9	0.115056	-0.035177
Q5XJF6;Q3U561;P53026;Q99JL6;D3YXT2;D6RE43	Ribosomal protein;60S ribosomal protein L10a	Rpl10a	10	-0.265423	-0.0839453
Q5BLK0;Q3TIQ2;P35979;Q8C2K0;Q6DI58	60S ribosomal protein L12	Rpl12	5	-0.114032	0.0939396
Q5RKP3;P47963;D3YX54	60S ribosomal protein L13	Rpl13	7	0.0806104	0.0162943
Q5M9M0;P19253;S4R281;E9Q5A0;Q3TDS9	60S ribosomal protein L13a	Rpl13a	4	-0.152003	-0.117217
Q9CWK0;Q9CR57;Q569Z0;B0LAB8	60S ribosomal protein L14	Rpl14;Rpl14-ps1	4	-0.176472	-0.0792899
Q5M8Q0;Q3U7D2;E9QAZ2;Q9CZM2;E9Q1X1;B8JKK2	Ribosomal protein L15;60S ribosomal protein L15	Rpl15;Gm10020	5	-0.0998106	-0.0614795
Q6ZWZ7;Q6PHZ1;Q505B1;Q80V08;Q9CPR4;B2RY53	60S ribosomal protein L17	Rpl17	7	-0.105645	-0.0813346
Q642K1;Q58EW0;P35980;Q0QEW9;G3UZJ6;G3UZK4;G3UYV6;G3UX28	60S ribosomal protein L18	Rpl18	8	-0.0444242	-0.00833549
Q3THJ0;P62717;Q05CK2;F6YJW4	60S ribosomal protein L18a	Rpl18a	6	-0.12584	0.00389213
A2A547;Q5I0T8;P84099	Ribosomal protein L19;60S ribosomal protein L19	Rpl19	5	-0.0228456	-0.0344511
Q9CQM8;O09167;Q4VA28;D3YX47;D3Z4H7	60S ribosomal protein L21	Rpl21	5	-0.156864	0.173325
Q4VAG4;P67984	60S ribosomal protein L22	Rpl22	4	0.0100174	0.0606376
Q0VBA4;Q9D7S7-2;Q9D7S7	60S ribosomal protein L22-like 1	Rpl22l1	3	0.00428692	0.0334889
P62830;A2A6F8	60S ribosomal protein L23	Rpl23	6	-0.075942	-0.0295757
Q91YK6;Q4V9X9;Q5M9M5;D3YWP3;P62751;D3Z1D6;D3YU45;D3YU46;D3YTY6;D3YW68	60S ribosomal protein L23a	Rpl23a	8	-0.135728	-0.00624339
E9Q132;Q3UW40;Q8BP67;Q8BT08;Q9CS31;F6RSK3	60S ribosomal protein L24	Rpl24	5	-0.00989362	-0.00485034
B1ARA3;Q4FZH2;P61255;B1ARA5;Q3U7N1	60S ribosomal protein L26	Rpl26	5	0.126629	0.0359389
Q5BLJ9;P61358;Q9CSM4;A2A4Q0	60S ribosomal protein L27	Rpl27	8	0.0598823	0.00144603
P14115	60S ribosomal protein L27a	Rpl27a	4	-0.134606	0.0864508
Q5M9N5;Q5M9J8;P41105;F6Z0X0	60S ribosomal protein L28	Rpl28	4	-0.0838911	-0.139647
Q3UB90;Q3UB67;Q3UB15;Q3U9L3;Q3T9U9;P27659;Q99N25	60S ribosomal protein L3	Rpl3	14	-0.11509	0.00290535
Q497D7;Q58DZ3;P62889;Q5PR15	60S ribosomal protein L30	Rpl30	6	-0.194435	0.0210306
Q9CY93;Q5M9K9;P62900;Q58DZ1	60S ribosomal protein L31	Rpl31	3	-0.075552	-0.0234408
Q5PR09;P62911;A2AD25;F6WJV0;P17932	60S ribosomal protein L32	Rpl32;Gm4987	5	-0.488438	0.204151
Q6ZWV7;G3UWD7	60S ribosomal protein L35	Rpl35;Gm10269	4	-0.0869068	-0.0182884
Q9DC85;Q8BQV7;Q6ZWX1;O55142	60S ribosomal protein L35a	Rpl35a	6	-0.226328	-0.218957
D3Z3R1;Q6ZWZ4;Q5M9L1;D3YW41;D3YX71;P47964	60S ribosomal protein L36	Rpl36	4	-0.0381477	0.18895
Q5M9P1;P83882	60S ribosomal protein L36a	Rpl36a	4	-0.164576	0.0575201
Q5M9N6;Q4VAF2;Q3U8M3;P61514;Q9CYW3;Q3TLC1	60S ribosomal protein L37a	Rpl37a	3	-0.203442	-0.14754
Q52KP0;Q9JJI8	60S ribosomal protein L38	Rpl38	4	-0.144963	-0.00195001
Q564E8;Q9D8E6;Q9CSM5;Q5ZEY2	60S ribosomal protein L4	Rpl4	23	-0.299672	-0.110906
Q58EU6;Q3U850;P47962;Q3TKR5;Q3THE1;D3YYV8	60S ribosomal protein L5	Rpl5	8	-0.061904	-0.045927
Q3UCH0;P47911;E9PUX4;Q3UFI4	60S ribosomal protein L6	Rpl6;Gm5428	13	-0.244611	-0.193732
Q5M9N8;Q3UBI6;P14148;Q3TK73;F6XI62	60S ribosomal protein L7	Rpl7	18	-0.166568	-0.0500784
Q6P1A9;Q5EBG5;Q58ET1;L7N202;Q80UT7;P12970;D3YXT4;D3YU93;D3YVE6;F6U2H0;F6ZVW4;F6TIC7;F6VBB8;Q8CDE3;F6SSI5	60S ribosomal protein L7a	Rpl7a	15	-0.34136	-0.162019
Q3UJS0;P62918;Q3THC7;Q9Z237	60S ribosomal protein L8	Rpl8	8	0.0775271	-0.0317774
Q5EBQ6;P51410;G3UW34;Q5M9J5;D3Z629;D3YZT0	60S ribosomal protein L9	Rpl9	9	-0.125598	-0.0414685
Q5FWB6;E9Q070;Q5M8R8;P14869;D3YVM5	60S acidic ribosomal protein P0	Rplp0;Gm8730	9	-0.29685	-0.229944
Q58E35;P47955;E9Q3T0	60S acidic ribosomal protein P1	Rplp1;Gm10073	3	0.330048	-0.0829286
P99027	60S acidic ribosomal protein P2	Rplp2	10	0.00995856	-0.0421068
Q5RKP4;Q8BMR3;Q3U900;Q91YQ5;Q99LY0	Dolichyl-diphosphooligosaccharide--protein glycosyltransferase subunit 1	Rpn1	27	0.136898	0.0211615
Q61833;A2ACG7;Q3U505;Q9DBG6	Dolichyl-diphosphooligosaccharide--protein glycosyltransferase subunit 2	Rpn2	18	0.111634	0.0524041
Q5M9K7;Q3U9P0;P63325;Q3UW83;J3QNI7	40S ribosomal protein S10	Rps10	6	0.108342	0.0232258
Q3UC02;Q9DB79;P62281;Q9D0P6;Q9CW75	40S ribosomal protein S11	Rps11	10	-0.191034	-0.0401777
Q6ZWZ6;P63323;Q497F4	40S ribosomal protein S12	Rps12	6	0.0175252	0.00135754
Q921R2;Q5BLJ7;P62301	40S ribosomal protein S13	Rps13	9	-0.0252842	-0.0487645
O70569;P62264;D3YVF4;D3Z7I1;Q3UJS5	40S ribosomal protein S14	rps14;Rps14	8	-0.0364917	-0.130876
D3YTQ9;Q3UK70;P62843;Q3UXS6	40S ribosomal protein S15	Rps15	4	-0.195367	-0.0750538
Q5M9M4;P62245;F8WJ41;D3Z712;D3YVB4	40S ribosomal protein S15a	Rps15a	7	-0.0296298	-0.0512863
A4FUS1;Q641N3;Q5CZY9;P14131	40S ribosomal protein S16	Rps16	12	-0.075474	-0.0302088
Q5M9L7;Q8BT90;P63276;Q3TK12	40S ribosomal protein S17	Rps17	5	0.0384196	-0.0637767
D3YUG3;Q5M9P3;D3Z5R8;D3Z722;Q9CZX8;S4R223;D3YUT3	40S ribosomal protein S19	Rps19	8	-0.0684867	0.0434074
Q58EU3;Q3TXS9;P25444;Q3TXR5;Q3TL20;D3Z659;Q9DC49;D3YVC1;Q3TI78;J3QMG5;Q3TLE5;Q3UB36;D3YWJ3;L7N240;F6YTZ4;E9Q1N8;J3QM94;L7N453;O89072;Q3V2B9;D3Z536	40S ribosomal protein S2	Rps2;Gm5786;Gm6576;Gm18025	12	-0.213397	-0.130972
Q5BLK2;P60867	40S ribosomal protein S20	Rps20	3	-0.0889681	-0.142007
Q9CWI9;Q497E1;Q9CZI5;P62267;Q9CSN9	40S ribosomal protein S23	Rps23	4	-0.110591	-0.0410128
Q9D7P1;Q9CY61;Q5M9M7;Q3TIF8;Q9CQK2;P62849-2;P62849-3;P62849;Q9DCA4	40S ribosomal protein S24	Rps24	3	-0.1355	-0.100358
Q58EA6;P62852	40S ribosomal protein S25	Rps25	5	-0.0799111	0.0147755
Q497N1;P62855	40S ribosomal protein S26	Rps26	2	-0.160417	-0.200213
Q6ZWU9	40S ribosomal protein S27	Rps27	5	-0.220366	-0.253684
Q642L7;P62983;A5JUZ1;E9Q9J0;Q66JP1;Q8C2K3;E9Q4P0;E9Q5F6;Q922B0;E9QNP0;Q5SX22;Q3TH47;Q78XY9;Q6NZC5;Q8R0Z9;Q922Z8;Q8VC46;P62984;P0CG49;P0CG50;J3QK04;B0LAC2;F6X7C4;D3YYZ2;Q3TWD1	Ubiquitin-40S ribosomal protein S27a;Ubiquitin;40S ribosomal protein S27a;Ubiquitin-60S ribosomal protein L40;Ubiquitin;60S ribosomal protein L40;Polyubiquitin-B;Ubiquitin;Polyubiquitin-C;Ubiquitin;Ubiquitin-related 1;Ubiquitin-related 2	Rps27a;Ubc;Uba52;Gm1821;Kxd1;Ubb;Gm7808	8	-0.088606	-0.083867
G3UYV7;Q059I1;P62858;J3QNN8	40S ribosomal protein S28	Rps28;Gm10263	2	0.162653	0.134178
P62274;D3YYL7	40S ribosomal protein S29	Rps29;Gm10126	2	0.2389	0.0101066
Q5YLW3;P62908;Q9CZP6;Q9D0A2;Q3UK56;Q3UCL7;D3YV43;O89068	40S ribosomal protein S3	Rps3	16	-0.213208	-0.19559
Q564F3;Q3UAC2;Q3U5P8;D3Z6C3;P97351;Q9D1S3;D3Z7W7;Q3UJU5	40S ribosomal protein S3a	Rps3a1;Rps3a	13	0.0184756	-0.0985395
Q545F8;Q545X8;Q3UXQ6;P62702;Q3V1Z5;D3Z2E6	40S ribosomal protein S4;40S ribosomal protein S4, X isoform	Rps4x;Rps4l	16	-0.125534	-0.0980022
D3YYM6;Q91V55;P97461	40S ribosomal protein S5;40S ribosomal protein S5, N-terminally processed	Rps5	8	0.00301695	-0.0545943
Q8BT09;Q5BLK1;P62754;Q3TL53	40S ribosomal protein S6	Rps6	5	-0.07563	-0.241381
E9PWV3;Q505N6;F6RQA2;F6Q8A4;Q810V8;P18653;Q3TIM6;G3UZI3;Q3UFZ5;Q3V226;F6UG16;A2CEE8;B1B0X1	Ribosomal protein S6 kinase;Ribosomal protein S6 kinase alpha-1	Rps6ka1	21	-0.0729646	-0.139143
B1AXN9;A7E215;P18654;B1AXP0;B1AXN5;B1AXN8;B2GVN8	Ribosomal protein S6 kinase alpha-3	Rps6ka3	16	-0.570087	-0.166701
Q4FZE6;P62082;F6SVV1;J3QJZ3	40S ribosomal protein S7	Rps7;Gm9493	9	-0.063806	-0.0271517
Q497E9;P62242;Q5M9L9;Q3UJU6;Q9CQW4;Q3UA25;Q9CRJ5	40S ribosomal protein S8	Rps8	9	0.0251688	0.026882
Q6ZWN5;F7CJS8;D3YWH9;Q96EC0;Q9CXW7;D3Z673;D3YUV6	40S ribosomal protein S9	Rps9	13	-0.262436	-0.121177
B2CY77;P14206;D3YTT7	40S ribosomal protein SA	Rpsa	16	-0.364769	-0.240491
Q3U1N3;P10833	Ras-related protein R-Ras	Rras	3	0.447281	0.123376
A2AVJ7;Q99PL5;Q99PL5-12;Q99PL5-11;Q99PL5-10;Q99PL5-9;Q99PL5-8;Q99PL5-7;Q99PL5-6;Q99PL5-5;Q99PL5-4;Q99PL5-3;Q99PL5-2;Q8CAB9;Q8C7E8;Q3ULC0	Ribosome-binding protein 1	Rrbp1	24	0.211544	0.0231677
Q3TGI9;Q8BVY0;Q3TS64;Q3TH37;Q8K235;Q3UL54;Q1PG84;Q9CSF9;Q3TAJ5;Q3TN25;Q3TLJ3		Rsl1d1	6	0.0625783	-0.261344
Q3TJ01;Q99LF4	tRNA-splicing ligase RtcB homolog	Rtcb	9	-0.0071237	-0.00419874
Q99P72;Q8BH78;Q8K3G7;Q8BHF5;Q99P72-3;Q78NS1;Q99P72-1	Reticulon-4;Reticulon	Rtn4	5	0.370575	0.355129
Q8R4Y8;Q8R4Y8-2	Rotatin	Rttn	2	-0.0564438	0.406709
Q3UJN2;Q3U1C2;P60122;D3YW60	RuvB-like 1	Ruvbl1	9	-0.206087	-0.0765163
Q3UXP2;Q3TXT7;Q9WTM5;D3YXQ8	RuvB-like 2	Ruvbl2	11	-0.25475	-0.0921836
Q3TFB5;Q9JJH0;Q99J77		s	5	0.0680963	0.382339
Q3UF30;Q3TC45;P08207	Protein S100-A10	S100a10	3	0.727012	0.476383
P50543	Protein S100-A11	S100a11	2	0.801697	0.56427
Q545I9;P14069	Protein S100;Protein S100-A6	S100a6	2	2.15073	1.6133
Q9EP69;B0LAE6	Phosphatidylinositide phosphatase SAC1	Sacm1l	9	0.50611	0.43177
S4R1M2;D3YXK2;Q6A0C0;Q80YR5;Q3UGR1	Scaffold attachment factor B1;Scaffold attachment factor B2	Safb;mKIAA0138;Safb2	7	0.0617274	-0.106719
F8WJE0;Q60710;Q8C5C0;E9PYG9;Q3TCJ7;F6TVP2;E9Q0K6;Q6ZQM3;Q3UDX7;Q3U754;Q3UBG9	Deoxynucleoside triphosphate triphosphohydrolase SAMHD1	Samhd1	10	-1.03813	-0.188204
Q8BGH2	Sorting and assembly machinery component 50 homolog	Samm50	9	0.227818	0.371653
Q99JZ4;Q3TXJ4;P36536	GTP-binding protein SAR1a	Sar1a	4	0.157352	0.0161922
Q3U281;Q0VGU0;Q9CQC9	GTP-binding protein SAR1b	Sar1b	7	0.195861	0.0171699
Q3U6F6;Q8C483;P26638;Q3U8N1;A2AFS0;A2AFS1;Q8CEH3	Serine--tRNA ligase, cytoplasmic	Sars	13	-0.201653	0.0979453
Q9Z315	U4/U6,U5 tri-snRNP-associated protein 1	Sart1	4	-0.633186	-0.740809
Q9JLI8;Q9JLI8-2	Squamous cell carcinoma antigen recognized by T-cells 3	Sart3	7	-0.160119	-0.0817251
Q3TAL2;Q9ERN0;Q3TU28	Secretory carrier-associated membrane protein 2	Scamp2	2	0.282396	1.88644
O35114;Q3TCS7	Lysosome membrane protein 2	Scarb2	6	0.152299	0.238217
P13011	Acyl-CoA desaturase 2	Scd2	3	-0.965275	-0.568734
Q8BRF7-3;Q8BRF7;Q8BRF7-2;Q6ZQ26	Sec1 family domain-containing protein 1	Scfd1	8	-0.0918368	-0.210306
Q60604;Q69Z71;Q60604-2;Q3UWV5	Adseverin	Scin	15	0.413112	0.10194
P32020;P32020-2;A2APS4	Non-specific lipid-transfer protein	Scp2	11	0.598372	0.382452
Q99J29;Q920A5;Q3U5P4	Retinoid-inducible serine carboxypeptidase	Scpep1	4	-1.02632	-1.15586
Q80U72;Q80U72-4;Q80U72-2;Q80U72-3;Q6P9N3;Q571M3;F6RIN9;Q80VQ1-3;Q80VQ1	Protein scribble homolog	Scrib	5	0.00963507	0.212202
O88601;Q3UC68;Q3TXC7;Q3TWV1;Q3TMX0;Q3UBE4;Q3U6J5;O08992;H3BLG5;Q3U902;Q3TET7;Q3U724;Q3UB97;A2AKJ9;A2AKJ6;Q3U6Q3;A2AKJ5	Syntenin-1	Sdcbp	6	0.0583192	-0.156398
Q9ESP1	Stromal cell-derived factor 2-like protein 1	Sdf2l1	5	0.347606	0.238343
Q8K2B3;Q6IWE1	Succinate dehydrogenase [ubiquinone] flavoprotein subunit, mitochondrial	Sdha	25	0.100078	0.3753
Q0QEZ4;Q3TE45;Q9CQA3;Q9Z1Z5	Succinate dehydrogenase [ubiquinone] iron-sulfur subunit, mitochondrial	Sdhb	7	0.119287	0.245209
Q5XK33;Q9CZB0;F8WGB3;D3Z1A8	Succinate dehydrogenase cytochrome b560 subunit, mitochondrial	Sdhc	3	0.070918	0.221095
D3YWT0;D3Z569;D3YTS1;Q9R0P6;Q6PET3	Signal peptidase complex catalytic subunit SEC11A	Sec11a	4	0.346908	0.175548
Q9D1M0	Protein SEC13 homolog	Sec13	5	0.0257943	-0.104987
E9Q6R3;O08547;Q3UZ06;D6RES2	Vesicle-trafficking protein SEC22b	Sec22b	5	0.479387	0.308684
E9Q1S3;Q01405;Q8C1E4	Protein transport protein Sec23A	Sec23a	17	0.443149	0.0419741
Q3UKB4;Q3TYS4;Q3TIS3;Q3TAW4;Q9D662;Q8CDS4;A2ANA0;Q3U2Q0;A2AN97;A2AN98;A2AN99	Protein transport protein Sec23B	Sec23b	12	-0.0384365	0.34261
A0AUN0;Q4G0C0;G3X928;Q6NZC7;Q3UY74	SEC23-interacting protein	Sec23ip	6	-0.146454	0.00935873
Q3U2P1;A2AA71;A4FUV5;Q3U2P1-2;Q8BJ88;A2AA72	Protein transport protein Sec24A	Sec24a	15	0.407653	0.074163
Q3V222;Q8CGF4;G3X972;Q80U83;Q8R2V9		Sec24c	10	0.228449	-0.0163013
Q6NXL1;Q80V21;Q8R0M3		Sec24d	7	0.528555	0.332211
Q3UPL0;Q3UPL0-2;S4R2A9;S4R192;S4R256;Q9CVL3;S4R1T5;Q3UPL0-3;S4R1Y8;Q05DS7	Protein transport protein Sec31A	Sec31a	23	0.175949	0.210289
Q3TJD0;P61620;Q9CYJ6;Q9JLR1;Q3TTK6;A2ATT9	Protein transport protein Sec61 subunit alpha isoform 1	Sec61a1	5	0.0308461	-0.065954
Q9CQS8;E9PW43;Q9WUG7	Protein transport protein Sec61 subunit beta	Sec61b;Gm10320	4	0.10738	0.0266212
Q80YG4;Q8VHE0;Q8K2U5	Translocation protein SEC63 homolog	Sec63	7	-0.0242751	0.0648779
Q6GTY4;J3QJX3;Q5DTL8;Q9Z2G6-2;Q9Z2G6;Q80YC0;Q3TT70;Q9DAT4;Q6PFR3	Protein sel-1 homolog 1	Sel1l	5	0.230091	-0.130488
P17563;Q63836;G3UYY2;D6RHN2;G3UWK0;G3UZT2	Selenium-binding protein 1;Selenium-binding protein 2	Selenbp1;Selenbp2	19	0.0514783	0.277479
Q8C1B7-3;Q8C1B7-2;Q8C1B7;Q3UUU4;Q9R1T4-2;Q9R1T4-3;Q9R1T4;A2A3W1;B7ZC46;B1AQY9;B1AQZ0;Q8CHH9;Q8CHH9-2	Septin-11	Sept11	9	-0.0692476	-0.105781
Q52KH2;B7ZNM7;Q9Z2Q6	Septin-5	Sept5	5	-0.458307	-0.306948
Q5DTS3;Q8C2A3;Q3UNN1;E9Q9F5;E9Q1G8;O55131;Q3UGE0;Q8C752;Q8C650-2;Q8C650	Septin-7	Sept7	7	-0.222972	-0.218922
Q80UG5;A2A6U3;Q80UG5-3	Septin-9	Sept9	15	-0.0123851	-0.0712333
Q9CY58;Q3UJK2;Q3UMP4;Q9CY58-2;Q3UEI6;Q9CY58-3;Q3V274;Q9CY58-4	Plasminogen activator inhibitor 1 RNA-binding protein	Serbp1	10	-0.167	-0.0836167
Q9D154;Q8BK60;Q8VHP7	Leukocyte elastase inhibitor A	Serpinb1a	16	-0.0682694	-0.212596
Q4FJQ6;Q3U3L3;Q60854;F8WIV2;K7E6F1;E9Q108;E9Q0P9;E9Q3Y1;Q8BZR2;E9Q6X2;E9PYY0;E9PZQ9;E9Q4R2;E9Q5Q5	Serpin B6	Serpinb6a;Serpinb6	13	0.245409	0.0595047
Q9DAV6;Q6P217;Q3TJ69;Q80WW4;Q9D6A7;I7HJI5		Serpinb9b;Serpinb9c	2	0.951065	-0.214548
A2BE93;Q3T9S3;Q9EQU5;Q5U445;A2BE92;Q9EQU5-3	Protein SET	Set;BC085271	12	-0.442086	-0.192803
E9Q4Q2;D3YZC9;D3YZD0;Q3UK67;Q3UI45;Q64213-2;Q64213-3;Q64213;Q3TZI3;D3YVH4;F8WHF9	Splicing factor 1	Sf1	5	-0.65848	-0.375024
Q8K4Z5;Q3TVM1;Q8BKK2	Splicing factor 3A subunit 1	Sf3a1	11	-0.100191	-0.115936
G5E866;Q99NB9;Q3US00;A0JLN0;Q3UIB4;Q8C2Y9;Q3TB51	Splicing factor 3B subunit 1	Sf3b1	26	-0.235153	-0.138688
Q3UQU5;Q80W39;Q3UJB0;Q3UBH2;Q3UAI4;Q9CS24;Q8BL33		Sf3b2	5	-0.230647	-0.288241
B2RSV4;Q921M3-2;Q921M3	Splicing factor 3B subunit 3	Sf3b3	21	-0.231134	-0.239027
Q9JJ20;O70456	14-3-3 protein sigma	Sfn	10	-0.0267464	0.0502671
Q8VIJ6;Q3TZL2;Q9Z1Q0;Q810V5;Q7TMH7	Splicing factor, proline- and glutamine-rich	Sfpq	19	-0.245173	-0.144029
Q99JR1;Q8BPC9	Sideroflexin-1	Sfxn1	6	0.312154	0.350041
Q4FK38;Q3UDJ2;Q69ZN1;Q8R0X7;D6REF7;D3YZT4;D3YY13;D3Z1Z3	Sphingosine-1-phosphate lyase 1	Sgpl1	6	0.316321	0.0995996
Q3U9A8;Q9JJU8	SH3 domain-binding glutamic acid-rich-like protein	Sh3bgrl	4	-0.361304	-0.330999
Q9CWR5;P50431;G3UZ26;G3UYY1;G3UZZ9	Serine hydroxymethyltransferase;Serine hydroxymethyltransferase, cytosolic	Shmt1	9	-0.741934	-0.281496
Q3TFD0;Q9CZN7;Q99K87	Serine hydroxymethyltransferase	Shmt2	19	0.0313097	0.25353
B5THE3		Sis	85	0.411109	0.239844
F8VQM5		Sis	82	-6.81926	0.264756
Q8BTX6;Q9CZU3;Q8BVI7;Q8BVK1;Q91YT4;Q6ZQK1	Superkiller viralicidic activity 2-like 2	Skiv2l2;mKIAA0052	8	-0.360049	0
Q5SUR3;Q3TL58;Q9WTX5	S-phase kinase-associated protein 1	Skp1a;Skp1	2	-0.0489964	-0.1164
E9QM38;P55012;Q3TP36;P55014-2	Solute carrier family 12 member 2	Slc12a2	17	-1.77897	-0.69645
Q8BPS5;Q8C2E6;Q544N9;Q3TRK9;P53986;Q8C571;Q3TIU1;Q3UWP4	Monocarboxylate transporter 1	Slc16a1	4	-0.112847	0.891977
Q8JZU2;Q3TDH6;F6VVY4		Slc25a1	5	0.215885	0.221221
Q9QZD8	Mitochondrial dicarboxylate carrier	Slc25a10	9	0.698833	0.554854
Q5SX53;Q9CR62;Q9CTC7;Q5SX46;Q5SX48	Mitochondrial 2-oxoglutarate/malate carrier protein	Slc25a11	13	0.377315	0.170573
Q8BH59	Calcium-binding mitochondrial carrier protein Aralar1	Slc25a12	8	0.270295	0.20914
Q8C140;Q9QXX4;Q91YK1	Calcium-binding mitochondrial carrier protein Aralar2	Slc25a13	10	0.43485	0.230185
Q543E2;Q9WVD5;Q6P8P5	Mitochondrial ornithine transporter 1	Slc25a15	8	0.478431	0.467335
Q8BMD8;Q8R225	Calcium-binding mitochondrial carrier protein SCaMC-1	Slc25a24	11	0.82177	0.60308
Q3THU8;G5E902;Q8VEM8;Q3UB63;Q3U995	Phosphate carrier protein, mitochondrial	Slc25a3	12	0.265377	0.322681
P48962;Q8BVI9	ADP/ATP translocase 1	Slc25a4	12	0.290166	0.177116
Q545A2;P51881;B2RTC8;Q3V132;B0LAB5	ADP/ATP translocase 2;ADP/ATP translocase 2, N-terminally processed	Slc25a5	15	0.410218	0.406932
Q3TN99;Q3UNR3;O35488	Very long-chain acyl-CoA synthetase	Slc27a2	3	0.375605	0.173717
Q91VE0;Q3TD48;Q9CV67;Q3TN26;Q3TP13;Q544D7;Q60714	Long-chain fatty acid transport protein 4	Slc27a4	8	0.816315	0.299237
O55093;Q91WV7	Neutral and basic amino acid transport protein rBAT	Slc3a1	3	1.09406	0.465625
P10852;G3UWA6;Q3U144;Q8BTJ9;Q3TN39;Q60849;Q3TIP1	4F2 cell-surface antigen heavy chain	Slc3a2	8	0.274462	0.277966
E3VWA1;A7E1Z5;E1AWU4;A2VDF7;E9Q8N8;O88343-2;O88343;D3Z7G8	Electrogenic sodium bicarbonate cotransporter 1	Slc4a4	5	-0.300401	-0.347077
D3Y273;D3Y272;F8VQC9;I1VGT5;I1VGT4;J9RDH0;J9S4N6;J9RZB2;J7H931;J9RV59;Q8BTY2;H6WZ45;E3UVT8;I1VGT6;H6WZF5;E3UVT9;J9S7F7;Q8BTY2-2;Q8BWZ4	Sodium bicarbonate cotransporter 3	Slc4a7	8	-0.655959	0.014527
Q3TG37;P70441;Q9R1A1	Na(+)/H(+) exchange regulatory cofactor NHE-RF1	Slc9a3r1	13	0.37492	0.0125088
A2RRK3;O54988-2;O54988	STE20-like serine/threonine-protein kinase	Slk	6	-0.286052	-0.504014
Q3TKT4;Q3TKT4-2;Q3URH5;G3UX35;Q8CGJ5;Q8BQ54;Q7TQL1;Q6P8K2;Q8R0K1;Q3UI73;O35845;Q3UX55;Q8R569;Q7TND4;Q3UHL2;E9QAB8;F2Z4A9;H3BLH0;Q6DIC0	Transcription activator BRG1	Smarca4	5	-0.465096	0.50652
Q91ZW3;Q8BVB6;Q05DE7;Q6PGB8;Q6PGB8-2;F6Z6F4;Q3U0F8;Q8BS67	SWI/SNF-related matrix-associated actin-dependent regulator of chromatin subfamily A member 5	Smarca5	15	-0.286972	-0.25698
D3Z1X8;Q3UNN4;Q3UPK0;Q3UMX0;P97496-2;P97496;Q3UZD0	SWI/SNF complex subunit SMARCC1	Smarcc1	9	-0.522186	-0.126695
Q9CU62;A0JLM6;Q7TNG4;Q6A0B0	Structural mainte ce of chromosomes protein 1A	Smc1a	9	-0.236304	-0.14504
Q3ULS2;Q8CG48;B1AWH6;Q6IR05	Structural mainte ce of chromosomes protein;Structural mainte ce of chromosomes protein 2	Smc2	7	-0.0451114	-0.159313
Q6P5E5;Q1HL32;Q9CW03;Q6PIE1;Q6PFZ4;Q3UNU2;Q3TPG9;Q3TMK9;Q3US85	Structural mainte ce of chromosomes protein 3	Smc3	20	-0.449708	-0.218098
Q6P7V9;E9Q2X6;Q8CG47;Q3UR81;Q3UZJ7	Structural mainte ce of chromosomes protein;Structural mainte ce of chromosomes protein 4	Smc4	5	-1.44535	-2.07355
D3Z3Y2;Q0VG18	Small integral membrane protein 24	Smim24	5	1.14375	0.938166
Q3UZI3;Q3TW51;Q78PY7;Q3TRW3;Q3TJ56;E9Q3E9	Staphylococcal nuclease domain-containing protein 1	Snd1	41	-0.0605756	-0.0846026
Q6P4T2;Q8BYH6;Q7TMG2	U5 small nuclear ribonucleoprotein 200 kDa helicase	Snrnp200	48	-0.456904	-0.200535
A2RS68;Q62376;Q9CR32;Q6ZWP0;Q7TT81;Q62376-2;Q99LY5	U1 small nuclear ribonucleoprotein 70 kDa	Snrnp70	7	-0.439855	-0.170783
D3Z0S6;Q9CXX7;Q62189;D6RI83	U1 small nuclear ribonucleoprotein A	Snrpa	4	-0.355193	-0.238679
P57784;G5E883;Q8BSH5	U2 small nuclear ribonucleoprotein A	Snrpa1	7	-0.0786754	-0.132153
P27048;Q3UN87;P63163;O70499	Small nuclear ribonucleoprotein-associated protein B;Small nuclear ribonucleoprotein-associated protein;Small nuclear ribonucleoprotein-associated protein N	Snrpb;Snrpn	6	-0.181467	-0.111735
Q9CQI7;A2CES4;Q62378;Q62379;F8VQ88	U2 small nuclear ribonucleoprotein B	Snrpb2	5	-0.194198	0.063042
Q14AF6;P62317;D3Z5N9	Small nuclear ribonucleoprotein Sm D2	Snrpd2	5	-0.0908589	-0.0365543
Q91VM2;P62320	Small nuclear ribonucleoprotein Sm D3	Snrpd3	5	-0.200003	-0.208906
P62305;E9Q0W8;E9Q4F4	Small nuclear ribonucleoprotein E	Snrpe	2	-0.271825	-0.180856
Q497K3;Q3UX80;P62307;Q6NZQ3	Small nuclear ribonucleoprotein F	Snrpf	3	-0.0202609	-0.136268
Q3V424;P62309	Small nuclear ribonucleoprotein G	Snrpg	2	-0.110528	-0.0882861
Q3U4S1;Q9WV80;Q6NZD2;Q3TI63;Q3UDY9;D3YWH1	Sorting nexin-1	Snx1	11	-0.10802	-0.286925
Q91VZ1;Q3U5L3;Q9CWK8	Sorting nexin-2	Snx2	7	0.0647031	-0.247713
Q9CU14;Q9CSC2;Q78ZM0;O70492;D3Z6Z0;D3Z789	Sorting nexin-3	Snx3	4	-0.147519	0.0505523
Q3U1P2;Q3TZU7;Q91VH2;Q9CZK0	Sorting nexin;Sorting nexin-9	Snx9	8	0.41611	0.0162506
P08228;Q8C355	Superoxide dismutase [Cu-Zn]	Sod1	5	0.0230432	-0.187346
Q4FJX9;P09671;Q3U8W4;Q3TJA2	Superoxide dismutase;Superoxide dismutase [Mn], mitochondrial	Sod2	6	0.233117	0.225016
H9KV01;H9KV15;H9KV00;Q9QX47-2;Q9QX47-4;Q9QX47-3;Q9QX47;Q8C9T5;Q8BS91;H9KV02;F7CU80;Q80TM4	Protein SON	Son	7	-0.570812	-0.384032
Q64442;Q71VF6	Sorbitol dehydrogenase	Sord	4	1.13515	0.627653
Q3USK4;Q62245;Q2M4G6;Q9JKM6	Son of sevenless homolog 1	Sos1	3	-4.92393
Q5NCU4;Q5NCU5;Q3TXI6;P07214;Q5NCU3	SPARC	Sparc	3	-1.66028	-2.46245
Q9CYN2	Signal peptidase complex subunit 2	Spcs2	3	0.214355	0.256994
Q8C1D0;Q6ZWQ7		Spcs3	3	0.167538	0.0856163
G3UXX3;Q91XH5;Q64105;G3UZ79;F6SZQ1	Sepiapterin reductase	Spr	7	0.232109	0.0308758
P16546-2;P16546;A3KGU5;B9EKJ1;A3KGU7;E9Q447;B7ZWK3;B2RXX6;Q3V1V5;Q3URW8;Q3TYI8;Q58ES7;Q6PA04;A3KGU9;Q3TNY2;A3KGU4	Spectrin alpha chain, non-erythrocytic 1	Sptan1	103	-0.383071	-0.238522
Q62261;Q62261-2;Q5DTR4;Q3TZN6;Q3TTX2;Q8BQ35;Q9Z2V0;P70435;Q8R1C2;Q8C509;Q9R1Y9;E9Q397;Q3UGY4;Q3UGX2;B2RX08;P15508	Spectrin beta chain, non-erythrocytic 1	Sptbn1	76	-0.395559	-0.237669
Q9R112;Q3UDS4;F6ZKZ3;H3BLH2	Sulfide:quinone oxidoreductase, mitochondrial	Sqrdl	18	0.835773	0.802041
Q6P069-2;Q6P069	Sorcin	Sri	5	0.168197	0.450148
P16254;A2AUM6	Signal recognition particle 14 kDa protein;Signal recognition particle 14 kDa protein, N-terminally processed	Srp14	2	-0.204772	-0.0714194
Q8BMA6;A2AAN2;Q8K258	Signal recognition particle subunit SRP68	Srp68	6	-0.171312	-0.254706
F8VQC1;Q3UZL8;A0JLN1;E9Q740;A0PJ97;Q9CS54;Q3UU23	Signal recognition particle subunit SRP72	Srp72	9	-0.121115	-0.1643
Q8BTI8-3;Q8BTI8-2;Q8BTI8;Q05CY4;Q05BN4	Serine/arginine repetitive matrix protein 2	Srrm2	7	-0.36197	-0.32298
Q99MR6-3;Q99MR6-4;Q99MR6-2;Q99MR6	Serrate RNA effector molecule homolog	Srrt	7	-0.250447	-0.189348
H7BX95;Q6PDM2;Q6PDM2-3;Q6PDM2-2;F7AI47	Serine/arginine-rich splicing factor 1	Srsf1	7	-0.310665	-0.277787
Q8C671;Q62093;Q06477	Serine/arginine-rich splicing factor 2	Srsf2	3	-0.510708	-0.35678
Q3U781;Q9D6W4;P84104-2;P84104;A2A4X6	Serine/arginine-rich splicing factor 3	Srsf3;Gm12355	4	-0.108515	-0.118226
Q9D8S5;O35326;Q5U448	Serine/arginine-rich splicing factor 5	Srsf5	5	-0.264	-0.226226
Q9DBP1;Q921K3;Q3UJV5;Q3TWW8;Q8BKL0	Serine/arginine-rich splicing factor 6	Srsf6	5	-0.375561	0.0455545
Q3THA6;Q8BL97-3;Q8BL97-4;Q8BL97-2;Q8BL97	Serine/arginine-rich splicing factor 7	Srsf7	6	-0.287912	-0.174977
Q8BTU4;Q564E6;Q3TG93;P32067;Q9CYB9;A2AR07;D6RI87;F6SXM5	Lupus La protein homolog	Ssb	10	-0.610134	-0.277608
Q8R2K3;Q9CYR0;D3Z3Y3	Single-stranded DNA-binding protein;Single-stranded DNA-binding protein, mitochondrial	Ssbp1	4	-0.153106	0.0429775
Q3TV94;Q52PE3;Q9CY50	Translocon-associated protein subunit alpha	Ssr1	3	0.0550453	0.0917247
Q3TVJ8;Q9D8L3;Q62186;Q9D6F7;Q9DC94	Translocon-associated protein subunit delta	Ssr4	4	0.241532	0.206456
A2AW05;Q05DR5;Q08943;Q08943-2	FACT complex subunit SSRP1	Ssrp1	11	-0.341754	-0.15834
F8WJK8;Q3U9V1;Q3U8D2;Q3U3N7;Q99L47;E9Q1V0;Q3TGW8	Hsc70-interacting protein	St13	5	-0.417102	-0.0294401
Q6GU23;Q3ULI4;Q3U5Q4;P42227-2;P42227-3;P42227;B7ZC18;Q3U6S9	Signal transducer and activator of transcription;Signal transducer and activator of transcription 3	Stat3	6	0.592886	0.233956
Q3THQ5;Q60864	Stress-induced-phosphoprotein 1	Stip1	20	-0.598005	-0.616189
Q3U6Y0;Q9Z2W1;D3Z359;Q7TPV1;A2AD84;A2AD85;Q3U3T6;Q3U335;Q99JT2;Q99KH8	Serine/threonine-protein kinase 25;Serine/threonine-protein kinase MST4;Serine/threonine-protein kinase 24;Serine/threonine-protein kinase 24 35 kDa subunit;Serine/threonine-protein kinase 24 12 kDa subunit	Stk25;2610018G03Rik;Stk24;Mst4	4	0.183009	-0.028702
D3Z1Z8;D3Z5N2;Q9DCP3;Q91XT3;Q545B6;P54227;Q9CYU5;Q9CXQ8;Q8C2H3	Stathmin	Stmn1	3	-0.388197	-0.293551
Q99JB2;A2AG41;A2AG39;F6WI02	Stomatin-like protein 2, mitochondrial	Stoml2	6	0.109303	0.218686
B2RUC7;Q9Z1Z2	Serine-threonine kinase receptor-associated protein	Strap	9	-0.219055	0.0867289
Q3TDQ1;Q8BGU3	Dolichyl-diphosphooligosaccharide--protein glycosyltransferase subunit STT3B	Stt3b	10	0.199734	0.151161
P11031	Activated RNA polymerase II transcriptional coactivator p15	Sub1	4	-0.420803	-0.137551
Q3UCC6;Q3U6C7;Q9Z2I9;Q05BC6;Q9CTE2	Succinyl-CoA ligase [ADP-forming] subunit beta, mitochondrial	Sucla2	9	0.250644	0.222867
Q9WUM5	Succinyl-CoA ligase [ADP/GDP-forming] subunit alpha, mitochondrial	Suclg1	4	0.343878	0.235461
Q9Z2I8-2;Q9Z2I8;C6EQH3	Succinyl-CoA ligase [GDP-forming] subunit beta, mitochondrial	Suclg2	16	0.061018	0.0347865
Q9QWG7;Q9QWG7-2	Sulfotransferase family cytosolic 1B member 1	Sult1b1	9	0.131097	0.11181
Q3UZZ6;Q8BT67;Q3TV15	Sulfotransferase 1 family member D1;Sulfotransferase	Sult1d1	7	-0.333503	-0.122125
G3X956;Q920B9	FACT complex subunit SPT16	Supt16;Supt16h	16	-0.183853	-0.198094
Q545Q2;Q64310;Q3U7E6;E0CXD9;F7CH13	Surfeit locus protein 4	Surf4	5	0.549139	0.340979
G3UZI2;G3V018;Q7TMK9-2;Q7TMK9;G3UZ48;G3UXJ6;G3UWM1;Q3TRV3;G3XA76;G3UXU5;S4R1E9	Heterogeneous nuclear ribonucleoprotein Q	Syncrip	16	-0.414534	-0.162316
Q70IV5-2;Q70IV5;Q05CE2;Q70IV5-3;Q8BPR2	Synemin	Synm	3	-1.10821	-1.26242
D6RFU9;Q3U4T9;Q3TVX7;O09117-2;O09117	Synaptophysin-like protein 1	Sypl;Sypl1	3	-0.742107	-0.241416
Q9WVA4;Q9R1Q8;Q8BT95;Q9D6K2	Transgelin-2	Tagln2	12	0.43835	0.156469
Q93092	Transaldolase	Taldo1	13	-0.465137	-0.196689
B2RY27;Q8BYC6;F6RXB5;Q3UUG1;Q3V3K3;B2RX66;Q5F2E8;Q3V3V4;Q6ZQ29-2;Q6ZQ29	Serine/threonine-protein kinase TAO3	Taok3	6	0.302703	-0.100707
Q8BUM1;Q544R5;Q921F2;Q8R0B4;Q8BLD4;Q6VYI5;Q6VYI4;Q05C33;C9DT14;D2KPZ5	TAR DNA-binding protein 43	Tardbp	8	-0.401824	-0.300152
Q9D0R2;Q3U630;Q99KJ4;Q8BLY2	Threonine--tRNA ligase, cytoplasmic	Tars	19	-0.119554	0.25687
Q9DBG9;B1AUD9	Tax1-binding protein 3	Tax1bp3	2	0.101873	-0.00526515
Q8BYA0;Q8CHC0	Tubulin-specific chaperone D	Tbcd	5	0.157352	0.15023
P83940	Transcription elongation factor B polypeptide 1	Tceb1	2	-0.269522	0.070934
P62869	Transcription elongation factor B polypeptide 2	Tceb2	7	0.123642	0.0297338
Q3TH57;Q8CGF7-2;Q8CGF7;Q8CGF7-3	Transcription elongation regulator 1	Tcerg1	7	0.153231	-0.0674847
P11983;P11983-2;Q6LBL9;Q62291;Q9QZ34;Q9QZ36;Q9QZ35;Q62290;Q9QZ33;F2Z483	T-complex protein 1 subunit alpha	Tcp1	25	-0.173113	-0.134209
Q9CY27;G3UWE1;Q52L67;Q9CWN2;Q3TAN8;Q14C44	Very-long-chain enoyl-CoA reductase	Tecr	6	0.34131	0.0877016
Q5XKB2;P97499	Telomerase protein component 1	Tep1	11	0.0103849	-0.106401
Q99L61;Q3ULB1;Q921W7;P47226-2;P47226;D6RH72	Testin	Tes	4	0.228323	0.216909
Q3URQ0;F6ZZ61;Q922R7	Testis-expressed sequence 10 protein	Tex10	5	-0.309124	0.00281694
Q9D828;Q9Z1A1;Q8C2C6;B8JJG7;B8JJG8;B8JJG6;B8JJG9;F6QJV5;B8JJG3		Tfg	5	0.322727	0.447985
Q542D9;Q62351;Q8C872;Q8JZS3	Transferrin receptor protein 1	Tfrc	17	0.0815901	0.20914
P21981;G3UXE8	Protein-glutamine gamma-glutamyltransferase 2	Tgm2	12	-0.505444	-0.698006
Q8C1A5;Q99LK5	Thimet oligopeptidase	Thop1	14	-0.143246	-0.104479
Q569Z6;Q8BZN7;Q91VL2;F6YSQ2;Q8R353;Q8BV76;F6YH92;Q3U503	Thyroid hormone receptor-associated protein 3	Thrap3	9	0.400942	-0.380626
P62075	Mitochondrial import inner membrane translocase subunit Tim13	Timm13	4	0.045179	0.104963
Q8R3X4;O35857;F7C189;A2VCP9	Mitochondrial import inner membrane translocase subunit TIM44	Timm44	7	-0.169479	-0.0279492
Q9D880	Mitochondrial import inner membrane translocase subunit TIM50	Timm50	6	-0.0327462	-0.232023
Q9WVA2;Q4FZG7	Mitochondrial import inner membrane translocase subunit Tim8 A;Putative mitochondrial import inner membrane translocase subunit Tim8 A-B	Timm8a1;Timm8a2	2	0.225414	0.003362
Q4FJX7;H3BJ97;Q99JR5	Tubulointerstitial nephritis antigen-like	Tinagl1	5	-3.23726	-3.3762
B9EHJ3;P39447;Q91YW2	Tight junction protein ZO-1	Tjp1	16	0.206806	-0.1911
Q9Z0U1	Tight junction protein ZO-2	Tjp2	24	-0.371342	-0.56447
P40142;O55021;Q9Z2L5;E0CY51	Transketolase	Tkt	32	-0.187962	-0.1301
Q80TM2;P26039;Q3UHS6;Q0V930;Q3TBC3;A2AIM2;F6SX70;Q8C9Z8;F6S1V7;Q6PB69;Q9CS79;Q8CDM9;Q8CHG4;Q68FD6;E9PUM4;B2RY15;Q71LX4	Talin-1	Tln1	35	-0.450821	-0.333638
Q8C7F9;Q8C6H4;Q542E4;Q3TWB8;P58021;E9PZ69	Transmembrane 9 superfamily member 2	Tm9sf2	6	0.390815	0.279426
Q571B0;Q9ET30;Q8C6F5;Q3UH23	Transmembrane 9 superfamily member 3	Tm9sf3	5	-0.379523	-0.405811
Q8BH24;Q14B57	Transmembrane 9 superfamily member 4	Tm9sf4	4	0.257596	0.232951
Q9D1D4;Q9D1D4-2;Q3UFG5	Transmembrane emp24 domain-containing protein 10	Tmed10	6	0.256233	0.244711
Q5SVW9;Q8R1V4	Transmembrane emp24 domain-containing protein 4	Tmed4	5	0.012676	0.127031
E9Q7G1;D3YZZ5		Tmed7	2	0.31108	0.178421
Q9CZL0;Q8BLM5;Q6PDC2;Q3U7N8;Q3TFU8;Q99KF1	Transmembrane emp24 domain-containing protein 9	Tmed9	4	0.313346	0.277844
E9Q933;Q8BK08	Transmembrane protein 11, mitochondrial	Tmem11	3	0.19767	-0.146102
Q9CR67;Q9CWD1;Q9CZM3;E0CXY5;Q9CV90	Transmembrane protein 33	Tmem33	5	0.193015	0.0592214
Q91ZE0	Trimethyllysine dioxygenase, mitochondrial	Tmlhe	3	-0.0403383	-0.128372
Q3TFA9;Q9JHJ0;Q8C3Z3	Tropomodulin-3	Tmod3	6	0.09842	0.116039
Q3TNH0;Q3UR33;Q61029-3;Q61029;Q3U955;Q3U7B3;Q61029-2;Q61029-4;Q78WP6;Q3TXQ1	Lamina-associated polypeptide 2, isoforms beta/delta/epsilon/gamma	Tmpo	11	-0.324021	-0.0973703
Q61033;Q61033-2	Lamina-associated polypeptide 2, isoforms alpha/zeta	Tmpo	12	-0.351354	-0.127614
Q8BFY9-2;Q8BFY9;Q3TKD0;J3QMX2;Q3TS78;Q3TQW0	Transportin-1	Tnpo1	13	-0.115779	-0.147001
Q6DI95;Q6P2B1;Q6P2B1-2;Q3UL39;Q571K5;Q6P2B1-3;F6TDZ2	Transportin-3	Tnpo3	6	-0.0461046	-0.0259939
Q9CPQ3;Q3UBW3	Mitochondrial import receptor subunit TOM22 homolog	Tomm22	5	0.419767	0.196699
Q3UQD0;Q9QYA2;G3UY77	Mitochondrial import receptor subunit TOM40 homolog	Tomm40	7	0.150033	0.0556748
Q3TSX8;Q80TT4;Q9CZW5	Mitochondrial import receptor subunit TOM70	Tomm70a	13	0.0723267	0.290332
Q04750;Q3ULF5;Q3TUS4;Q569Q5;Q3TPX7	DNA topoisomerase 1	Top1	11	-0.421517	0.0287645
Q01320;Q8CCE5;Q6PET9;Q3TTG4	DNA topoisomerase 2-alpha	Top2a	13	-0.483669	-0.0706285
Q64511;Q8BRY5;Q3TR62;F6V2E8;F6U5K2;F6XX57	DNA topoisomerase 2-beta	Top2b	13	-0.449951	-0.196842
Q8BYU6	Torsin-1A-interacting protein 2	Tor1aip2	3	0.306898	-0.200162
D3Z125;E9PUA7;D3Z7X7;F8WHQ1;Q62393-2;Q62393-3;Q62393;D3Z637;D3Z2U2	Tumor protein D52	Tpd52	8	0.0882899	0.188432
F6VQ81;Q3TUJ9;Q8BKP1;Q3TAI4;Q9CZ22;A2AUD5;Q9CYZ2	Tumor protein D54	Tpd52l2	4	-0.429749	-0.199399
P17751;H7BXC3	Triosephosphate isomerase	Tpi1	13	-0.122662	0.0144978
Q9R0M5;Q9R0M5-2;Q9R0M5-3	Thiamin pyrophosphokinase 1	Tpk1	3	0.085223	-0.715402
E9Q453;G5E8R2;E9Q456;G5E8R0;G5E8R1;E9Q455;Q8BP43;E9Q450;E9Q448;E9Q452;Q8BSH3;Q564G1;Q545Y3;B7ZNL3;E9Q454;F8WID5;P58771-2;P58771;A2AIM5;S4R2U0;Q9D1R6;Q6PJ18;Q61344;CON__Q3SX28;A2AIM4;Q91VH3;P58774-2;P58774;S4R261	Tropomyosin alpha-1 chain	Tpm1	10	0.349931	0.232197
Q58E70;P21107-2;D3Z6I8;D3Z2H9;Q8C7C3;E9Q7Q3;Q3TJ53;Q8K0Z5;E9Q5J9;P21107;D3YVR0	Tropomyosin alpha-3 chain	Tpm3;Tpm3-rs7	20	0.208601	0.178291
Q6IRU2	Tropomyosin alpha-4 chain	Tpm4	7	0.360809	0.286343
Q3U4M7;Q3TW28;Q64514-2;Q64514;Q3TB11;Q05DJ9;Q3V451;Q3V3M8;Q922K4	Tripeptidyl-peptidase 2	Tpp2	17	-0.215201	-0.169289
Q7M739;F6ZDS4;Q3V1L5;Q32P08;Q3TZB5;Q8BU18;Q05CS8;Q8BK71;Q3UVR0;Q8K2T9;F6RX08;Q91ZA5;Q8BIX0	Nucleoprotein TPR	Tpr	24	-0.480712	-0.232057
P63028;D3YU75	Translationally-controlled tumor protein	Tpt1	3	-0.138659	-0.0854169
Q5R1F1		TRADV16D	2	-0.944926	-1.13476
Q922Z3;Q922R9;Q3UPJ8;Q3TK29;Q9CQN1;Q3TSG8	Heat shock protein 75 kDa, mitochondrial	Trap1	25	0.126493	0.16057
Q9JLT2;Q8VCS8;E9PYP7;F6XTD2	Trehalase	Treh	11	0.441842	0.390583
Q3TU94;Q922N9;Q5SU71;Q3U3X7;Q61510;Q6PIH1;Q5SU72	E3 ubiquitin/ISG15 ligase TRIM25	Trim25	4	0.286651	-0.060848
Q5EBP9;Q62318;Q3UDN8;Q62318-2	Transcription intermediary factor 1-beta	Trim28	17	-0.316737	-0.249115
E9PWT1;F7CGG2;E9PZA7;E9QLK7;Q3UH32;Q80YV3;Q3TIP5	Transformation/transcription domain-associated protein	Trrap	4	0.301142	0.423758
Q80UT3;Q8K239;Q3TA37;Q9CZR8;Q8VDE3;Q9CX33	Elongation factor Ts;Elongation factor Ts, mitochondrial	Tsfm	2	-0.0408713	-0.111495
Q6NY15-3;Q6NY15-2;Q6NY15	Testis-specific gene 10 protein	Tsga10	2	-0.09119	-0.043658
Q545E6;Q62348	Translin	Tsn	7	0.0248196	0.0120843
Q8R3G9	Tetraspanin-8	Tspan8	4	0.201666	0.17411
Q5HZI6;P23591	GDP-L-fucose synthase	Tsta3	11	-0.11016	-0.0195
Q3UDE2;F2Z423	Tubulin--tyrosine ligase-like protein 12	Ttll12	10	0.250395	0.252167
H7BX03;A4Q9E5-3;A4Q9E5;F8VQA1	Tubulin monoglycylase TTLL3	Ttll3	3	-0.311602	-0.0309024
A2ASS6;E9Q8N1;E9Q8K5;A2ASS6-2;F7CR78;A2AT70;Q8BM32;Q8R4N3;Q8BUX4;Q62319;A2AT64;A2AT67;A2AT66;A2AT65;A2AT68;Q812E1;F6RSJ3;Q8BUJ0	Titin	Ttn	30	-0.200207	0.0913091
P68368	Tubulin alpha-4A chain	Tuba4a	20	-0.199085	-0.0656913
B2RSN3;Q9CWF2;Q7TMM9;Q99J49;CON__ENSEMBL:ENSBTAP00000025008;A2AQ07;G3UZR1;Q62363	Tubulin beta-2B chain;Tubulin beta-2A chain	Tubb2b;Tubb2a	19	0.0423065	0.107158
P99024;Q80ZV2;D5MR34	Tubulin beta-5 chain	Tubb5	22	-0.222454	-0.181592
Q3UMM1;Q922F4;Q3U9U3;Q9CUN8	Tubulin beta-6 chain	Tubb6	12	-0.130873	0.00197686
Q8BFR5;D3YVN7;Q8BFR5-2	Elongation factor Tu, mitochondrial;Elongation factor Tu	Tufm;Gm9755	22	0.227818	0.143964
Q91YR1	Twinfilin-1	Twf1	7	0.203981	-0.0147792
P10639	Thioredoxin	Txn	5	0.156423	0.189338
Q9CQU0	Thioredoxin domain-containing protein 12	Txndc12	2	-0.579503	-0.215113
Q9CQM5	Thioredoxin domain-containing protein 17	Txndc17	3	0.254993	0.192571
E9PXX7;Q3TEE8;Q91W90;Q3UBW8;Q3UWX1	Thioredoxin domain-containing protein 5	Txndc5	11	-0.241685	0.114949
Q3U8R9;Q3UNH3;Q8CDN6;Q3UBF4	Thioredoxin-like protein 1	Txnl1	7	-0.180745	-0.264178
Q9JMH6-2;Q9JMH6;Q91Y95;Q91Y98	Thioredoxin reductase 1, cytoplasmic	Txnrd1	10	0.111086	-0.0252726
Q80XR5;P26369;Q922I0;Q3KQM4;Q505Q1	Splicing factor U2AF 65 kDa subunit	U2af2	5	-0.149571	-0.263894
Q3UHZ7;Q91YN5-2;Q91YN5-3;Q91YN5;Q3TAD4	UDP-N-acetylhexosamine pyrophosphorylase;UDP-N-acetylgalactosamine pyrophosphorylase;UDP-N-acetylglucosamine pyrophosphorylase	Uap1	8	-0.297014	-0.395152
Q8BVK3;Q3TW96;Q3TW96-2	UDP-N-acetylhexosamine pyrophosphorylase-like protein 1	Uap1l1	5	0.248403	0.320082
B9EHN0;Q02053;Q61341	Ubiquitin-like modifier-activating enzyme 1	Uba1	30	-0.00961043	-0.0794615
Q9Z1F9;H3BLR3;H3BJQ2;A2BH29;H3BLM2	SUMO-activating enzyme subunit 2	Uba2	7	-0.122807	-0.14217
D3Z061;Q8C7R4	Ubiquitin-like modifier-activating enzyme 6	Uba6	8	0.332871	-0.290568
Q80X50-2;Q80X50-4;Q80X50;Q80X50-5;Q812D4;Q812D5;Q80X50-3;Q8BJ53;Q8BZ69;Q80U73;Q3TSB0	Ubiquitin-associated protein 2-like	Ubap2l;lig-2a	7	-0.0676797	0.0256788
Q6ZWQ6;P61087;Q3TL77;Q3V3R8;D3Z4U3;F8WIC2	Ubiquitin-conjugating enzyme E2 K	Ube2k	6	-0.0863881	-0.240195
Q561N4;P68037;D3YZS3;Q3TIH9	Ubiquitin-conjugating enzyme E2 L3	Ube2l3	5	-0.0772066	-0.225311
A2RTT4;P61089	Ubiquitin-conjugating enzyme E2 N	Ube2n	7	-0.0729491	-0.050537
Q569Y6;B7ZBY7;E9PY39;Q9CZY3;Q4VBX4;Q9D2M8;D3YXL3;A6X925;D3Z1I3;Q9D2M8-2;Q9CZY3-2;B2KF55;B7ZBY6;D3Z6R2	Ubiquitin-conjugating enzyme E2 variant 1;Ubiquitin-conjugating enzyme E2 variant 2	Ube2v1;Gm20431;Ube2v2	5	0.000399664	-0.163655
A2AN08-3;A2AN08;A2AN08-5;F6SSP6;A2AN08-2;A2AN08-4;A2VCS3	E3 ubiquitin-protein ligase UBR4	Ubr4	25	-0.307199	-0.147017
E9Q2H1;Q80TP3;Q8BJK5;Q3TSI5	E3 ubiquitin-protein ligase UBR5	Ubr5	4	0.0484753	-0.109487
Q9DBH1;A2AWT7;A2AWT6;A2AWT5;P25976-2;P25976;E9Q4A8;Q05DS1	Nucleolar transcription factor 1	Ubtf	4	-0.180258	-0.0341941
Q9JKB1;B2RTM4;P58321;Q8BWQ9	Ubiquitin carboxyl-terminal hydrolase isozyme L3;Ubiquitin carboxyl-terminal hydrolase isozyme L4	Uchl3;Uchl4	5	-0.113952	-0.0625274
Q8CCJ3;Q8CCJ3-1;Q8CCJ3-2	E3 UFM1-protein ligase 1	Ufl1	6	-0.211733	-0.0862003
Q3TS38;O70475;Q3UIZ1;Q3TJE8;Q3TJ71;Q3TI06;D3Z3F7;D3YXP9;F6ZQT4	UDP-glucose 6-dehydrogenase	Ugdh	26	0.199734	0.342842
Q6P5E4;Q8BWM7;G3UYG7;G3UY73;B0LAE5;G3UZC1;G3UZU8;G3UY35	UDP-glucose:glycoprotein glucosyltransferase 1	Uggt1	24	0.239151	0.308804
Q91ZJ5;Q8R0M2;Q3U548;Q91ZJ5-2	UTP--glucose-1-phosphate uridylyltransferase	Ugp2	16	-0.310463	-0.0602784
Q63886;J7HWK0;Q9R0A4	UDP-glucuronosyltransferase 1-1	Ugt1a1;UGT	9	0.19896	-0.0125735
Q6ZQM8;D3YZ96;Q6XL43;Q5FW80;E9PXN7;D3Z748;D3YZE6;D3Z7G0;Q76K67;Q6XL48;B2RT14;P70691;G3UZC9;D6RH94	UDP-glucuronosyltransferase 1-7C	Ugt1a7c	13	0.243659	0.254521
Q8BWQ1	UDP-glucuronosyltransferase 2A3	Ugt2a3	6	0.479493	-0.076065
Q8K154;Q3UKM2;E9PZ30;D3YUX6;Q80X89		Ugt2b34	17	0.111908	0.28852
Q3UEP4;B9EIY3;D3YUP6;B7ZP03;Q3UEC9;D3YXD5;D3YWN0		Ugt2b36	6	0.415445	0.0596464
Q8K169;Q3UWB9;P17717;Q91WH2;Q8VCN3	UDP-glucuronosyltransferase 2B17	Ugt2b5;Ugt2b17;Ugt2b38	11	0.175556	0.0402524
Q544K9;Q3TVV7;P13439;D6RJ62	Uridine 5-monophosphate synthase;Orotate phosphoribosyltransferase;Orotidine 5-phosphate decarboxylase	Umps	8	-0.152382	-0.103591
Q9EPU0-2;Q9EPU0	Regulator of nonsense transcripts 1	Upf1	22	-0.0642084	-0.133367
Q5NCJ9;Q8R1I1	Cytochrome b-c1 complex subunit 9	Uqcr10	2	0.362192	0.366624
Q9CQB4;Q9D855	Cytochrome b-c1 complex subunit 7	Uqcrb	6	0.0500491	0.271865
Q3TIC8;Q9CZ13;Q3THM1;Q8K2S8;Q8VEJ2	Cytochrome b-c1 complex subunit 1, mitochondrial	Uqcrc1	18	0.0129841	0.187265
Q9DB77	Cytochrome b-c1 complex subunit 2, mitochondrial	Uqcrc2	16	0.00301695	0.190632
Q9CR68	Cytochrome b-c1 complex subunit Rieske, mitochondrial;Cytochrome b-c1 complex subunit 11	Uqcrfs1	10	0.367365	0.289124
P99028;Q8BMU6	Cytochrome b-c1 complex subunit 6, mitochondrial	Uqcrh	2	0.514425	0.478397
Q9CQ69	Cytochrome b-c1 complex subunit 8	Uqcrq	3	-0.0163626	0.0456976
H3BLC4;Q9ES64-3;D6RIM8;Q6XA19;E9PYX1;E9QMN1;Q9ES64-2;Q9ES64;H3BIZ2	Harmonin	Ush1c	10	0.2118	-0.0296059
Q78IK2	Up-regulated during skeletal muscle growth protein 5	Usmg5	4	0.290771	0.472558
Q9Z1Z0-2;Q9Z1Z0;Q9Z1Z0-3;Q9Z1Z0-4	General vesicular transport factor p115	Uso1	12	0.198057	0.118897
P52479;P52479-2;G8DZ75;G8DZ37;G8DZ23;G3X9U6	Ubiquitin carboxyl-terminal hydrolase 10	Usp10	5	0.141334	-0.131506
E9PYI8;Q9JMA1;Q80UN0;Q3TC32	Ubiquitin carboxyl-terminal hydrolase;Ubiquitin carboxyl-terminal hydrolase 14	Usp14	7	0.0953746	-0.121675
Q8R5H1-5;Q8R5H1-2;Q8R5H1;Q3TQZ9;Q3TQV7;Q3TPH3;Q3T9X4;Q3TSV9;Q3TFK2;Q8C0C2;Q8R5H1-4;Q8R5H1-3;Q99K46	Ubiquitin carboxyl-terminal hydrolase 15	Usp15	5	-0.119072	-0.121016
Q3U4W8;P56399;D3YYA5;D3Z4K7	Ubiquitin carboxyl-terminal hydrolase;Ubiquitin carboxyl-terminal hydrolase 5	Usp5	16	0.033322	-0.0190063
F8VPX1;E9PXY8;Q6A4J8;Q6A4J8-2;Q6A4J8-3;G3UWR8	Ubiquitin carboxyl-terminal hydrolase;Ubiquitin carboxyl-terminal hydrolase 7	Usp7	6	-0.968893	-0.604874
Q4FE56;P70398;Q91XW2;F8VPU6;Q8BS89;Q8C7T5;E9PWA9;G3UZS3;Q8BR77	Ubiquitin carboxyl-terminal hydrolase;Probable ubiquitin carboxyl-terminal hydrolase FAF-X	Usp9x	16	-0.00688568	-0.0596474
Q3UYV5;Q3UYD0;Q640M1;Q640M1-2;B2RUE3;Q6EJB6	U3 small nucleolar RNA-associated protein 14 homolog A	Utp14a	4	-0.534506	-0.18987
P63024;Q8CHR4;O35619;B0QZN5;P63044	Vesicle-associated membrane protein 3	Vamp3	4	0.271277	0.0766849
O70404	Vesicle-associated membrane protein 8	Vamp8	4	0.444347	0.30606
Q9WV55	Vesicle-associated membrane protein-associated protein A	Vapa	6	0.262171	0.195539
Q7TPT7;Q790I0;Q9Z1Q9;Q3U3D3;G3UY93;Q3TII4;G3UZ22;G3UYW2	Valine--tRNA ligase	Vars	32	0.343528	0.393171
P70460	Vasodilator-stimulated phosphoprotein	Vasp	5	0.028961	-0.0816001
Q5RKP0;Q499X4;Q3TXD3;Q62465;Q3U331	Synaptic vesicle membrane protein VAT-1 homolog	Vat1	10	0.601498	0.368912
Q64727;Q3TEB0	Vinculin	Vcl	34	-0.0885745	-0.165161
Q01853;Q8BNF8	Transitional endoplasmic reticulum ATPase	Vcp	37	0.0247178	-0.0769523
Q60932-2;Q3U6K8;Q3TIG8;Q3THL7;Q60932;F2Z471	Voltage-dependent anion-selective channel protein 1	Vdac1	16	0.282153	0.326689
Q60930;G3UX26;D3YZT5;D3YUN8	Voltage-dependent anion-selective channel protein 2	Vdac2	10	0.423415	0.318662
Q3TX38;Q3TTN3;J3QPE8;Q60931;Q5EBQ0;J3QMG3;Q3UFA8	Voltage-dependent anion-selective channel protein 3	Vdac3	7	0.542141	0.353858
Q8CEJ4;Q62468	Villin-1	Vil1	38	0.290287	-0.0203682
P40336-2;P40336;Q6PE78	Vacuolar protein sorting-associated protein 26A	Vps26a	4	-0.089929	-0.3544
D3YYD5;D3Z645;Q9QZ88;Q9QZ88-2;D3YW98	Vacuolar protein sorting-associated protein 29	Vps29	3	-0.156402	-0.167298
Q3TRJ1;Q3TJ43;Q9EQH3;Q3TKU6;Q3UQJ1;Q3TUV7	Vacuolar protein sorting-associated protein 35	Vps35	17	-0.0771597	-0.0650271
Q3TN07;P46467;Q3U8P5;Q8BM73;Q3TDX2;Q8VEJ9;Q8BPY9	Vacuolar protein sorting-associated protein 4B	Vps4b	8	0.00326808	0.0552486
Q3UDG2;Q3U6U7;P32921-2;P32921;Q4FJZ4	Tryptophan--tRNA ligase, cytoplasmic;T1-TrpRS;T2-TrpRS	Wars	11	-0.35815	-0.070148
Q68FC6;Q6ZQL4	WD repeat-containing protein 43	Wdr43	3	-0.264373	0.0160754
Q99J09;F7D5L2;Q3V2T0	Methylosome protein 50	Wdr77	5	-0.057491	0.0340658
Q3UMS6;B2RUJ7;Q00519;Q3TAT6;Q3TP30;Q99KV3;Q9CVF2	Xanthine dehydrogenase/oxidase;Xanthine dehydrogenase;Xanthine oxidase	Xdh	13	0.01426	0.193604
Q3UE92;Q3UKF5;S4R1I3;Q6P1B1;Q3TL27;Q8BKH1;Q8VDK8;Q8BV43;S4R228	Xaa-Pro aminopeptidase 1	Xpnpep1	15	-0.381855	-0.390964
Q8BVD6;Q3TPA9;Q3TA51;Q91ZH9;Q91Y31;B1AVD1;B1AVD2;Q8BU59		Xpnpep2	4	1.46627	1.08715
Q6P5F9;Q921J0;Q8BYY5;F6YA11;A2AKT6	Exportin-1	Xpo1	22	-0.235676	-0.0371298
A2RRJ4;Q924C1;Q924C1-3;Q924C1-2	Exportin-5	Xpo5	8	-0.555958	-0.148227
E9PUW7;Q9EPK7-2;Q9EPK7;Q8BWS4;Q99NF8	Exportin-7	Xpo7	12	-0.107031	0.0476985
Q9CRT8	Exportin-T	Xpot	3	-0.0964037	0.048127
Q9DBR1-2;Q9DBR1	5-3 exoribonuclease 2	Xrn2	8	-0.176539	-0.0675621
A2A7S7;Q91WQ3;F6VXZ2	Tyrosine--tRNA ligase, cytoplasmic;Tyrosine--tRNA ligase, cytoplasmic, N-terminally processed	Yars	7	-0.168614	-0.307131
Q810K5;Q71V06;Q60951;Q3UBT1;P62960;Q60950;A2BGG7;B2RUF0;Q9Z2C8-2;Q9Z2C8;Q497N3;Q8BRJ5;Q9CTL4	Nuclease-sensitive element-binding protein 1	Ybx1	13	-0.28322	-0.200976
Q9JKB3-2;Q9JKB3;Q68G78;Q61478;Q64369;Q8BPG0	Y-box-binding protein 3	Ybx3;Igf2bp3	11	-0.375657	-0.205327
Q8CBP1;Q8C762;Q3TJI7;Q04736;D3YZ57;Q80XU2;Q3UKD6;P39688-2;P39688;P05480;Q3TLX4;Q05DV0;Q8CEI0;Q3U6Q5;Q3TCS3;E9Q696;P25911-2;P06240;P25911	Tyrosine-protein kinase Yes;Tyrosine-protein kinase Fyn;Neuronal proto-oncogene tyrosine-protein kinase Src	Yes1;Fyn;Src	4	0.260441	-0.00544297
A2A5N2;Q9CQV8-2;Q9CQV8;A2A5N1	14-3-3 protein beta/alpha;14-3-3 protein beta/alpha, N-terminally processed	Ywhab	9	0.0544752	0.0331571
Q8BPH1;Q5SS40;P62259;F6WA09;D6REF3;Q3V453	14-3-3 protein epsilon	Ywhae	18	-0.080631	0.0383848
A8IP69;P61982	14-3-3 protein gamma;14-3-3 protein gamma, N-terminally processed	Ywhag	7	0.289682	-0.0358125
P68510;Q8BJH3	14-3-3 protein eta	Ywhah	8	0.0907943	-0.0317472
A3KML3;F6YY69;F6VW30;P68254-2;P68254	14-3-3 protein theta	Ywhaq	7	0.045179	-0.142431
P63101;Q3UA58;D3YXN6;Q8BWN0;D3YXF4;D3YW45	14-3-3 protein zeta/delta	Ywhaz	15	0.318103	0.211692
H3BIW0;G3X8T2;Q0P678;H3BJJ9;H3BJN4	Zinc finger CCCH domain-containing protein 18	Zc3h18	4	-0.476607	-0.42848
Q8K0C5	Zymogen granule membrane protein 16	Zg16	7	1.01099	1.11324
E9Q5W5;Q5SSH7-2;Q5SSH7	Zinc finger ZZ-type and EF-hand domain-containing protein 1	Zzef1	9	0.240154	0.224131
Q91V12-2;Q91V12-4			5	0.478218	0.0350747
Q91V76	Ester hydrolase C11orf54 homolog		6	-0.0274403	-0.0763918
Q6PAC4	Uncharacterized protein C2orf71 homolog		4	-0.529262	-0.406163
