# Supplementary material for: HDAC1 and HDAC2 independently regulate common and specific intrinsic responses in murine enteroids
Source: Sci Rep. 2019 Mar 29;9:5363. doi: 10.1038/s41598-019-41842-6 (PMC6441098; doi:10.1038/s41598-019-41842-6)
Supplement: Supplementary file 10 — Supplementary Table S8 [file 41598_2019_41842_MOESM10_ESM.xlsx]

## Sheet: Feuil1
	Antibodies table
	Antibody ID	Antibody Name	Antibody Target	Vendor	Cat Num	Proper Citation	Reference	Clonality	Clone ID	Host Organism	Comments	Use	Dilution
	AB_2114997	p-Histone H2A.X (Ser 139) antibody	p-Histone H2A.X (Ser 139)	Santa Cruz Biotechnology Go To Vendor	sc-101696	(Santa Cruz Biotechnology Cat# sc-101696, RRID:AB_2114997)		monoclonal antibody		rabbit	manufacturer recommendations: Immunoprecipitation; Western Blot; WB, IP mouse; rat; human; mouse, rat, human	IF	1/500
	AB_305705	HDAC1 antibody - ChIP Grade	HDAC1 antibody - ChIP Grade	Abcam Go To Vendor	ab7028	(Abcam Cat# ab7028, RRID:AB_305705)		polyclonal antibody		rabbit	manufacturer recommendations: IgG; IgG ChIP, ChIP/Chip, ICC/IF, IHC-P, IP, WB; Immunofluorescence; ChIP; Immunocytochemistry; Immunohistochemistry - fixed; Immunohistochemistry; Other; Western Blot; Immunoprecipitation human, mouse, rat.; mouse; human; rat	IF	1/500
	AB_305706	HDAC2 antibody - ChIP Grade	HDAC2 antibody - ChIP Grade	Abcam Go To Vendor	ab7029	(Abcam Cat# ab7029, RRID:AB_305706)		polyclonal antibody		rabbit	manufacturer recommendations: IgG; IgG ChIP, Dot, IF, IHC-P, IP, WB; Dot Blot; Immunofluorescence; Immunoprecipitation; ChIP; Immunohistochemistry; Other; Western Blot; Immunohistochemistry - fixed human, mouse.; mouse; human	IF	1/500
	AB_514484	Anti-Bromodeoxyuridine Antibody, Fluorescein Conjugated	Bromodeoxyuridine See NCBI gene	Roche Applied Science	11202693001	(Roche Applied Science Cat# 11202693001, RRID:AB_514484)		unknown		mouse	manufacturer recommendations:	IF	1/50
	AB_2223041	Anti-Actin, clone C4 antibody	Actin clone C4 horse, human, bovine, chicken/bird, drosophila/arthropod, mouse, other mammalian, hamster, porcine, xenopus/amphibian, mollusc, non-human primate, rat, donkey, goat, other invertebrate, rabbit, guinea pig, reptile, amoeba/protozoa, bacteria/archaea, canine, plant, zebrafish/fish, c elegans/worm, chemical, feline, virus, sheep, yeast/fungi, all	Millipore	MAB1501 also MAB1501R, MAB150X	(Millipore Cat# MAB1501, RRID:AB_2223041)	PMID:17335037, PMID:19425080, PMID:23696564, PMID:23749422, PMID:24248465, PMID:25158904, PMID:25164669, PMID:25297800, PMID:25365995, PMID:25471562, PMID:25880931, PMID:26252060, PMID:26492472, PMID:27075038, PMID:27629715, PMID:27753128, PMID:27852436, PMID:27939431, PMID:28111013, PMID:28162808, PMID:28279354, PMID:28340340, PMID:28395732, PMID:28521134, PMID:28608461, PMID:28689759, PMID:2880…	monoclonal antibody	Clone C4	mouse	seller recommendations: IgG1; IgG1 Immunofluorescence; Immunohistochemistry; Western Blot; Immunocytochemistry; ELISA; ELISA, IC, IF, IH, IH(P), WBConsolidated with AB_11212828, AB_570950, AB_11214116, and AB_94235 on 10/07/16	WB	1/10000
	AB_2629499	Stat3 (D3Z2G) Rabbit mAb #12640 antibody	Human, Mouse, Rat, Monkey	Cell Signaling Technology	12640 also 12640S	(Cell Signaling Technology Cat# 12640, RRID:AB_2629499)	PMID:28826481, PMID:29113698, PMID:29562202, PMID:29894692	monoclonal antibody		rabbit		WB	1/1000
	AB_2491009	Phospho-Stat3 (Tyr705) (D3A7) XP Rabbit mAb antibody	Phospho-Stat3 (Tyr705) (D3A7) XP Rabbit mAb mouse, non-human primate, rat, bovine, porcine, hamster, human, mice c57bl/6xcba/caj hybrid, h, m, r, mk, (hm, b, pg, hr), horse	Cell Signaling Technology	9145 also 9145S, 9145P, 9145L	(Cell Signaling Technology Cat# 9145, RRID:AB_2491009)	PMID:18615534, PMID:20017211, PMID:23696567, PMID:23698719, PMID:23751875, PMID:24428531, PMID:24742194, PMID:25057790, PMID:25521581, PMID:25814555, PMID:26168341, PMID:26671183, PMID:27183315, PMID:27679811, PMID:28288167, PMID:28323920, PMID:28399411, PMID:28434617, PMID:28768176, PMID:28919040, PMID:28938472, PMID:29029019, PMID:29113698, PMID:29148109, PMID:29153838, PMID:29198941, PMID:2924…	monoclonal antibody	D3A7	rabbit	manufacturer recommendations: Immunoprecipitation; Western Blot; Immunohistochemistry - frozen; Immunohistochemistry; Immunohistochemistry - fixed; ChIP; Flow Cytometry; Immunocytochemistry; Immunofluorescence; Western blot,Immunoprecipitation,Immunohistochemistry (Paraffin),Immunohistochemistry (Frozen),Immunofluorescence (Immunocytochemistry),Flow cytometry,Chromatin Immunoprecipitation Consoli…	WB	1/1000
	AB_916156	Phospho-S6 Ribosomal Protein (Ser235/236) (D57.2.2E) XP Rabbit mAb antibody	Phospho-S6 Ribosomal Protein (Ser235/236) (D57.2.2E) XP Rabbit mAb h, m, r, mk, sc, man, mouse, non-human primate, rat, human, yeast/fungi	Cell Signaling Technology	4858 also 4858S, 4858P	(Cell Signaling Technology Cat# 4858, RRID:AB_916156)	PMID:25714812, PMID:25814555, PMID:27725083, PMID:27863244, PMID:28380384, PMID:28591637, PMID:28648777, PMID:28680400, PMID:28694334, PMID:28829945, PMID:28930662, PMID:28938400, PMID:29033330, PMID:29089336, PMID:29153837, PMID:29246441, PMID:29289569, PMID:29316436, PMID:29336889, PMID:29337147, PMID:29346752, PMID:29373830, PMID:29396161, PMID:29458059, PMID:29706577, PMID:29763624, PMID:2980…	monoclonal antibody		rabbit	manufacturer recommendations: Western blot,Immunohistochemistry (Paraffin),Immunohistochemistry (Frozen),Immunofluorescence (Immunocytochemistry),Flow cytometry; Immunohistochemistry - frozen; Immunohistochemistry; Flow Cytometry; Western Blot; Immunocytochemistry; Immunohistochemistry - fixed; ImmunofluorescenceConsolidated with AB_10235447 and AB_1031194 on 09/20/16	WB	1/1000
	AB_2139682	Phospho-p38 MAPK (Thr180/Tyr182) (D3F9) XP Rabbit mAb antibody	Phospho-p38 MAPK (Thr180/Tyr182) (D3F9) XP Rabbit mAb h, m, r, mk, sc, (hm, c, z, b, pg), human, bovine, chicken/bird, zebrafish/fish, mouse, hamster, non-human primate, rat, porcine, yeast/fungi	Cell Signaling Technology	4511 also 4511S	(Cell Signaling Technology Cat# 4511, RRID:AB_2139682)	PMID:22987820, PMID:24456163, PMID:25814555, PMID:27791265, PMID:27967236, PMID:28197555, PMID:28212752, PMID:28237795, PMID:28535372, PMID:28602620, PMID:28609656, PMID:28801231, PMID:28809157, PMID:28898696, PMID:28938400, PMID:29151587, PMID:29161592, PMID:29249692, PMID:29358084, PMID:29395065, PMID:29452636, PMID:29575012, PMID:29595474, PMID:29735417, PMID:30017353, PMID:30216497, PMID:3028…	monoclonal antibody		rabbit	manufacturer recommendations: Immunofluorescence; Flow Cytometry; Immunohistochemistry; Immunohistochemistry - fixed; Western Blot; Immunocytochemistry; Immunoprecipitation; Western blot,Immunoprecipitation,Immunohistochemistry (Paraffin),Immunofluorescence (Immunocytochemistry),Flow cytometry; The following antibodies were determined to be duplicates and consolidated by curator on 11/2018: AB_10…	WB	1/1000
	AB_2749817	Anti-HMGCS2 antibody [EPR8642]	HMGCS2 mouse, rat, human	Abcam	ab137043	(Abcam Cat# ab137043, RRID:AB_2749817)		monoclonal antibody	EPR8642	rabbit	Applications: IHC-P, WB. Unsuitable for: Flow Cyt or ICC/IF.	WB	1/1000
	AB_2153348	Cleaved Notch1 (Val1744) (D3B8) Rabbit mAb antibody	Cleaved Notch1 (Val1744) (D3B8) Rabbit mAb human, rat, mouse, h, m, r	Cell Signaling Technology	4147	(Cell Signaling Technology Cat# 4147, RRID:AB_2153348)	PMID:27504807, PMID:28709002, PMID:29136506, PMID:29198941, PMID:29398116, PMID:29887318, PMID:30010003, PMID:30146488, PMID:30244870	monoclonal antibody		rabbit	manufacturer recommendations: ChIP; Immunoprecipitation; Western Blot; Western blot,Immunoprecipitation,Chromatin Immunoprecipitation; The following antibodies were determined to be duplicates and consolidated by curator on 10/2018: AB_10435419, AB_10436972, AB_2153348, AB_2153351.	WB	1/1000
	AB_228341	Goat anti-Rabbit IgG (H+L) Secondary Antibody, HRP	Rabbit IgG (H+L) rabbit	Thermo Fisher Scientific Go To Vendor	31460	(Thermo Fisher Scientific Cat# 31460, RRID:AB_228341)	PMID:24932808, PMID:26004679, PMID:26010004, PMID:26207343, PMID:26882073, PMID:27035651, PMID:27167771, PMID:27338237, PMID:27727322, PMID:27761681, PMID:27986924, PMID:28008422, PMID:28105318, PMID:28111081, PMID:28235897, PMID:28264063, PMID:28356420, PMID:28366620, PMID:28431249, PMID:28434875, PMID:28573674, PMID:28877457, PMID:28919041, PMID:28943311, PMID:29029094, PMID:29049855, PMID:2905…	polyclonal antibody		goat	Applications: IP (1:500 - 1:5,000), IHC (1:5,000 - 1:100,000), ELISA (1:5000-1:10,000), WB (1:5,000 - 1:200,000); Reactive Species: Rabbit	WB	1/1000
	AB_228307	Goat anti-Mouse IgG (H+L) Secondary Antibody, HRP	Mouse IgG (H+L) mouse	Thermo Fisher Scientific Go To Vendor	31430	(Thermo Fisher Scientific Cat# 31430, RRID:AB_228307)	PMID:10359649, PMID:17848953, PMID:18588971, PMID:21906027, PMID:22233220, PMID:22345328, PMID:22450315, PMID:22688905, PMID:22955276, PMID:23118342, PMID:23408027, PMID:23424246, PMID:23428741, PMID:23440637, PMID:23460885, PMID:23481038, PMID:23530917, PMID:23540673, PMID:23741294, PMID:23844236, PMID:23872101, PMID:23913792, PMID:24091731, PMID:24135906, PMID:24175308, PMID:24178762, PMID:2427…	polyclonal antibody		goat	Vendor recommended applications: IHC (1:5,000 - 1:100,000), IP (1:500 - 1:5,000), WB (1:5,000 - 1:200,000), ELISA (1:10,000-1:25,000)	WB	1/1000
	AB_2650474	Donkey F(ab')2 Anti-Rabbit IgG H&L (Alexa Fluor 568) preadsorbed antibody	rabbit IgG rabbit	Abcam	ab175694	(Abcam Cat# ab175694, RRID:AB_2650474)		polyclonal antibody		donkey		IF	1/400
