# Supplementary material for: HDAC1 and HDAC2 independently regulate common and specific intrinsic responses in murine enteroids
Source: Sci Rep. 2019 Mar 29;9:5363. doi: 10.1038/s41598-019-41842-6 (PMC6441098; doi:10.1038/s41598-019-41842-6)
Supplement: Supplementary file 11 — Supplementary Table S9 [file 41598_2019_41842_MOESM11_ESM.xlsx]

## Sheet: Feuil1
Oligonucleotides for qPCR
Gene	Up	Down	Accession
Lgr5	5'-CGAGCCTTACAGAGCCTGATACC-3'	5'-TTGCCGTCGTCTTTATTCCATTGG-3'	NM_010195.2
ChgA	5'-CAGGGACACTATGGAGAAGAGA-3'	5'-GGTGATTGGGTATTGGTGGCT-3'	NM_007693.2
Sis	5'-TCAAGAAATCACAACATTCAATTTACTAG-3'	5'-CTAAAACTTTCTTTGACATTTGAGCAA-3'	NM_001081137.1
Lys 2	5'-ATGGAATGGCTGGCTACTATGGAG-3'	5'-CTCACCACCCTCTTTGCACATTG-3'	NM_017372.3
Ang4	5'-GGTTGTGATTCCTCCAACTCTG-3'	5'-CTGAAGTTTTCTCCATAAGGGCT-3'	NM_177544.4
Zg16	5'-CATCACCGCCTTCCGTAT-3'	5'-CGTTGAAACTTGTGCCTGA-3'	NM_026918.2
Retnl 1b	5'-ATGGGTGTCACTGGATGTGCTT-3'	5'-AGCACTGGCAGTGGCAAGTA-3'	NM_023881.4
Muc2	5'-GGCCTCACCACCAAGCGTCC-3'	5'-TGGGCTGGCAGGTGGGTTCT-3'	NM_023566
Muc3	5'-AACGGCCGATGTCACCACTT-3'	5'-TTGTCACCTGTCCAGAACCC-3'	XM_011240925.1
Tff3	5'-TTGCTGGGTCCTCTGGGATAG-3'	5'-TACACTGCTCCGATGTGACAG-3'	NM_011575.2
Hmgcs2	5'-CCGAGTGTCCAAGGATGC-3'	5'-TGGGCAGATCTGACACACTAGA-3'	NM_008256.4
Creb3l1	5'-GCCTTCCTGCATTCTCTTCC-3'	5'-CCTCTGGCCAGGTCTCTCTC-3'	NM_011957.2
Nox1	5'-CCCAGCAGAAGGTCGTGATT-3'	5'-GCTAAAGCCTCGCTTCCTCAT-3'	NM_172203.2
Xdh	5'-ATCTGGAGACCCACTGCACC-3'	5'-TGTGCTCACGAAGAGCTCCAT-3'	NM_011723.3
St3gal4	5'-TCCAGGGTGAGGCAGAGAGA-3'	5'-GTCCCAAAGGGCAGCTCATA-3'	NM_009178.3
Bcl2l15	5'-ACAGGCAGGAAGTACTGTACTCAA-3'	5'-AGTCCCGTCACGTAGTTAGC-3'	NM_001142959.1
IL-18	5'-GCCTCAAACCTTCCAAATCA-3'	5'-TGGATCCATTTCCTCAAAGG-3'	NM_008360.1
Nfkiz	5'-TATCGGGTGACACAGTTGGA-3'	5'-TGAATGGACTTCCCCTTCAG-3'	NM_030612.3
Dusp4	5'-CTGTACCTCCCAGCACCAAT-3'	5'-GACGGGGATGCACTTGTACT-3'	NM_176933.4
Nos2	5'-GTTCTCAGCCCAACAATACAAGA-3'	5'-GTGGACGGGTCGATGTCAC-3'	NM_010927.4
Apoa4	5'-CCAATGTGGTGTGGGATTACTT-3'	5'-AGTGACATCCGTCTTCTGAAAC-3'	NM_007468.2
